# Supplementary material for: Transcriptional profiling of olfactory system development identifies distal antenna as a regulator of subset of neuronal fates
Source: Sci Rep. 2017 Jan 19;7:40873. doi: 10.1038/srep40873 (PMC5244397; doi:10.1038/srep40873)
Supplement: Supplemental Tables [file srep40873-s2.xls]

## Sheet: Table S1
Transcript Contribution to PC1
Transcript	Gene	PC1 Coefficient
mt:CoI-RA	mt:CoI	0.36267
Obp19d-RB	Obp19d	0.290917
Obp19d-RA	Obp19d	0.290764
mt:CoIII-RA	mt:CoIII	0.242859
CG6409-RB	CG6409	0.194724
CG6409-RA	CG6409	0.194509
Osi3-RB	Osi3	-0.184807
FBtr0100884		0.169409
CG13023-RB	CG13023	-0.164345
Osi3-RA	Osi3	-0.163686
CG13023-RA	CG13023	-0.162669
Jhedup-RA	Jhedup	0.114677
a10-RA	a10	0.114239
Os-C-RC	Os-C	0.111287
Os-C-RB	Os-C	0.107051
Os-C-RD	Os-C	0.104405
Osi7-RA	Osi7	-0.101165
Obp83a-RA	Obp83a	0.0952354
Msr-110-RB	Msr-110	0.0917212
Msr-110-RA	Msr-110	0.0911574
Msr-110-RD	Msr-110	0.0900563
Obp83a-RC	Obp83a	0.0896997
CG4702-RA	CG4702	-0.085954
CG4702-RB	CG4702	-0.0827218
Ef1alpha48D-RA	Ef1alpha48D	-0.0814076
CG4702-RD	CG4702	-0.079551
CG4702-RC	CG4702	-0.0782269
Drsl5-RA	Drsl5	0.0782015
Osi9-RA	Osi9	-0.0765273
Obp83b-RA	Obp83b	0.0763357
CG9497-RB	CG9497	0.0759589
mt:CoII-RA	mt:CoII	0.0742657
CG9497-RA	CG9497	0.0735918
Obp83a-RB	Obp83a	0.0730512
Ef1alpha48D-RC	Ef1alpha48D	-0.0723989
Ef1alpha48D-RE	Ef1alpha48D	-0.0723032
Ef1alpha48D-RD	Ef1alpha48D	-0.0722887
Msr-110-RC	Msr-110	0.0721598
OS9-RB	OS9	0.0614434
FBtr0100867		0.0580828
CG14661-RB	CG14661	0.0567307
CG14661-RA	CG14661	0.0564183
Osi22-RA	Osi22	-0.0558
Gasp-RA	Gasp	-0.0456625
antdh-RA	antdh	0.0448735
Lcp65Ad-RB	Lcp65Ad	-0.0429658
Lcp65Ad-RA	Lcp65Ad	-0.0420212
Cpr65Ec-RA	Cpr65Ec	-0.041759
CG42331-RC	CG42331	-0.0404869
CG42331-RD	CG42331	-0.0404142

## Sheet: Table S2
Transcript Contribution to PC2
Transcript	Gene	PC2 Coefficient
CG1150-RB	Osi3	0.300361
CG1150-RA	Osi3	0.266069
CG13023-RB	CG13023	0.265984
CG13023-RA	CG13023	0.263304
CG10287-RA	Gasp	-0.171573
CG6955-RB	Lcp65Ad	-0.165844
CG1153-RA	Osi7	0.164135
CG6955-RA	Lcp65Ad	-0.161995
CG8634-RA	Cpr65Ec	-0.160341
CG7673-RA	Edg78E	-0.15076
CG7673-RB	Edg78E	-0.146614
CG4702-RA	CG4702	0.139333
CG4702-RB	CG4702	0.134086
CG12164-RB	CG12164	-0.131547
CG12164-RA	CG12164	-0.130704
CG10112-RA	Cpr51A	-0.129544
CG4702-RD	CG4702	0.128964
CG4702-RC	CG4702	0.126809
CG15592-RA	Osi9	0.124414
CG5812-RA	TwdlT	-0.123109
CG34067-RA	mt:CoI	0.102257
CG2150-RA	CG2150	-0.0982558
CG8280-RA	Ef1alpha48D	-0.0952783
CG8644-RA	Osi22	0.0907797
CG8280-RC	Ef1alpha48D	-0.0839501
CG8280-RE	Ef1alpha48D	-0.0836827
CG8280-RD	Ef1alpha48D	-0.0836489
CG8756-RG	verm	-0.0802791
CG10534-RA	Lcp65Ag2	-0.0798261
CG1668-RB	Obp19d	0.0788856
CG1668-RA	Obp19d	0.0788584
CG17052-RA	obst-A	-0.0741585
CG8756-RH	verm	-0.0726548
CG8756-RI	verm	-0.0704513
CG10287-RB	Gasp	-0.0704046
CG42331-RC	CG42331	0.0659697
CG42331-RD	CG42331	0.0658359
CG42331-RB	CG42331	0.0653374
CG32209-RB	serp	-0.0652353
CG34074-RA	mt:CoIII	0.0621348
CG32209-RC	serp	-0.0601554
CG16884-RA	CG16884	-0.0595411
CG17131-RB	tyn	0.0585569
CG17131-RC	tyn	0.0571961
CG14534-RA	TwdlE	-0.055994
CG17052-RB	obst-A	-0.0559606
CG12045-RA	Cpr100A	-0.0559273
CG16885-RA	CG16885	-0.054748
CG13731-RB	CG13731	-0.054295
CG32356-RA	ImpE1	0.0537573

## Sheet: Table S3
Differentially Expressed Genes (3L vs p8)
Gene	baseMean	log2FoldChange	lfcSE	stat	pvalue	padj
CG16884	8556.61	-9.89216	0.394365	-25.0838	7.47812e-139	5.83518e-135
Edg84A	7926.7	-10.3375	0.417016	-24.7891	1.17551e-135	4.58624e-132
TwdlT	16937.6	-8.27097	0.368386	-22.4519	1.22667e-111	3.19058e-108
Cpr72Eb	4620.95	-9.98088	0.449963	-22.1815	5.17853e-109	1.0102e-105
Cpr100A	8774.93	-10.0014	0.454043	-22.0274	1.57371e-107	2.45593e-104
CG2150	13211.7	-9.78696	0.457768	-21.3797	2.06262e-101	2.68244e-98
CG15212	5648.48	-10.2486	0.489669	-20.9296	2.88089e-97	3.21137e-94
CG13722	1750.02	-8.05816	0.390071	-20.6582	8.24195e-95	8.03899e-92
Cpr51A	18300.1	-6.70917	0.326484	-20.5498	7.7297e-94	6.70165e-91
CG16885	7257.92	-9.48855	0.467191	-20.3098	1.05389e-91	8.22351e-89
CG16820	924.878	-7.80736	0.44413	-17.579	3.56785e-69	2.5309e-66
Lcp65Ag2	9547.25	-9.6685	0.601058	-16.0858	3.20896e-58	2.08663e-55
bnb	717.826	6.29118	0.397801	15.8149	2.45598e-56	1.47416e-53
ImpE2	3662.02	7.46442	0.480376	15.5387	1.89781e-54	1.05776e-51
Cpr97Ea	872.713	-9.24394	0.6069	-15.2314	2.18833e-52	1.13837e-49
CG10657	538.747	-5.96086	0.392892	-15.1718	5.43856e-52	2.65232e-49
CG32645	393.188	-6.54826	0.432649	-15.1353	9.47852e-52	4.35064e-49
Cpr47Ec	629.127	-6.60934	0.445374	-14.84	8.07729e-50	3.5015e-47
Cpr97Eb	432.326	-8.69598	0.59035	-14.7302	4.12506e-49	1.6941e-46
Lcp65Ag1	2040.39	-9.32401	0.635436	-14.6734	9.5438e-49	3.72351e-46
CG2781	1048.01	-4.69597	0.321394	-14.6112	2.38175e-48	8.84989e-46
Gasp	18790.3	-5.27588	0.363959	-14.4958	1.28791e-47	4.56799e-45
CG17278	425.179	8.25675	0.60004	13.7603	4.41497e-43	1.49783e-40
Lcp65Ag3	1388.23	-9.16401	0.674776	-13.5808	5.20433e-42	1.69206e-39
CG31871	691.006	-8.0642	0.596965	-13.5087	1.39024e-41	4.3392e-39
CG5873	1498.54	-5.68805	0.423227	-13.4397	3.53845e-41	1.06194e-38
Edg78E	621.473	-9.88197	0.740581	-13.3435	1.29198e-40	3.73381e-38
CG1850	3835.2	-8.62558	0.64821	-13.3068	2.11424e-40	5.89193e-38
CG1124	1550.22	-7.74946	0.585152	-13.2435	4.91964e-40	1.32372e-37
Hsp67Bc	789.389	-5.44853	0.422313	-12.9016	4.40623e-38	1.14606e-35
obst-A	4474.33	-5.41776	0.423309	-12.7986	1.66975e-37	4.20292e-35
Lcp65Ad	681.251	-11.0592	0.872463	-12.6758	8.05108e-37	1.96321e-34
CG13731	4559.44	-8.0348	0.637402	-12.6055	1.96826e-36	4.65404e-34
CG9737	199.207	-6.43314	0.524072	-12.2753	1.22924e-34	2.8211e-32
CG6142	375.069	-5.59101	0.455586	-12.2721	1.2786e-34	2.85054e-32
CG32241	606.041	-8.48595	0.691931	-12.2642	1.41076e-34	3.05783e-32
Npc2b	339.346	-5.43567	0.446403	-12.1766	4.14185e-34	8.73482e-32
scrt	619.937	-5.65361	0.464772	-12.1642	4.81858e-34	9.89457e-32
CG8736	612.357	-9.98664	0.829958	-12.0327	2.39161e-33	4.78506e-31
CG6426	212.01	-5.85597	0.487774	-12.0055	3.3246e-33	6.48546e-31
pgant8	208.882	-5.36732	0.449915	-11.9296	8.29549e-33	1.57877e-30
yellow-h	957.236	-6.61986	0.563255	-11.7529	6.82596e-32	1.26817e-29
ru	217.204	-5.07304	0.433051	-11.7147	1.0723e-31	1.94584e-29
CG8646	241.28	-7.33532	0.631407	-11.6174	3.36107e-31	5.96056e-29
CG30101	1868.27	-8.47977	0.730187	-11.6131	3.5339e-31	6.12778e-29
NimC4	473.028	-9.55652	0.832697	-11.4766	1.72958e-30	2.93389e-28
Cht7	4867	-4.54855	0.399305	-11.3912	4.62744e-30	7.68254e-28
reb	171.586	-6.43678	0.569762	-11.2973	1.35283e-29	2.1992e-27
CG30197	533.716	-4.46171	0.397507	-11.2242	3.10116e-29	4.93844e-27
CG9134	607.672	-3.87079	0.346305	-11.1774	5.26017e-29	8.20902e-27
CG13928	1456.28	-3.80557	0.341575	-11.1412	7.90272e-29	1.20912e-26
Cpr78Cc	662.98	-10.7119	0.96279	-11.1259	9.38072e-29	1.40765e-26
Cpr65Ec	17019.1	-9.17622	0.832538	-11.022	2.99405e-28	4.40803e-26
Zip89B	318.03	-4.4135	0.401939	-10.9805	4.74155e-28	6.85155e-26
Ance	187.535	7.94535	0.724394	10.9683	5.42982e-28	7.70344e-26
TwdlE	1938.07	-8.05457	0.736896	-10.9304	8.24832e-28	1.14931e-25
CG9514	344.637	-6.64238	0.608586	-10.9145	9.8321e-28	1.34596e-25
Syt4	1258.45	-4.9356	0.457107	-10.7975	3.53754e-27	4.75921e-25
nerfin-1	139.926	-5.97381	0.554582	-10.7717	4.68135e-27	6.19129e-25
Inos	445.006	5.1187	0.482598	10.6065	2.77824e-26	3.61311e-24
CG17211	1550.98	3.75897	0.355094	10.5858	3.46664e-26	4.43446e-24
CG11275	469.446	4.30829	0.407171	10.581	3.64921e-26	4.59271e-24
CG43386	240.344	-9.17827	0.869386	-10.5572	4.70595e-26	5.82865e-24
pgant2	182.724	-5.31367	0.504202	-10.5388	5.72398e-26	6.97878e-24
CG1273	1549.08	4.96296	0.473806	10.4747	1.12936e-25	1.35575e-23
Traf4	177.117	-4.08007	0.395966	-10.3041	6.75282e-25	7.98367e-23
Con	313.8	-7.22834	0.701855	-10.2989	7.12707e-25	8.30038e-23
CG16798	1136.36	-4.8174	0.468065	-10.2922	7.64476e-25	8.77236e-23
CG31176	269.446	-4.14679	0.403898	-10.2669	9.93359e-25	1.12336e-22
Lcp65Ae	150.939	-8.51473	0.833327	-10.2177	1.65134e-24	1.84077e-22
ckd	185.221	-4.31399	0.436062	-9.89307	4.46112e-23	4.90283e-21
CG6836	363.392	-6.07586	0.615792	-9.86674	5.80207e-23	6.288e-21
Tsf3	413.192	-4.17764	0.423742	-9.85892	6.27211e-23	6.70429e-21
CG14397	259.072	-9.88603	1.00806	-9.80701	1.05035e-22	1.10756e-20
CG6024	229.211	-6.03288	0.623675	-9.67311	3.9228e-22	4.08128e-20
CG2556	788.214	-3.46283	0.359378	-9.6356	5.65583e-22	5.8069e-20
Dfd	91.824	5.68271	0.59274	9.58719	9.05136e-22	9.16014e-20
mamo	876.731	-4.11072	0.428825	-9.586	9.15661e-22	9.16014e-20
rdx	778.567	-2.82153	0.295604	-9.54498	1.36128e-21	1.34456e-19
CG14107	322.257	-8.29121	0.869562	-9.53493	1.49994e-21	1.463e-19
serp	732.202	-6.44597	0.676408	-9.52971	1.57722e-21	1.51938e-19
CG15628	220.743	-4.20374	0.441416	-9.52333	1.6772e-21	1.596e-19
CG17386	138.672	-8.72319	0.917218	-9.51049	1.89764e-21	1.78401e-19
CG17646	160.286	-5.19414	0.554107	-9.37388	6.99136e-21	6.49448e-19
boss	410.195	-6.37693	0.680684	-9.36842	7.36291e-21	6.75915e-19
Cda5	97.9613	-5.03503	0.540034	-9.32355	1.12508e-20	1.02081e-18
amos	142.657	-7.96372	0.855621	-9.30753	1.30844e-20	1.17354e-18
tld	104.535	4.84624	0.521719	9.289	1.55749e-20	1.38103e-18
CG7966	272.075	-3.77803	0.414547	-9.11364	7.96652e-20	6.98458e-18
CG8568	263.591	-6.31578	0.693538	-9.1066	8.50032e-20	7.36978e-18
SP2353	973.208	-5.06796	0.55736	-9.0928	9.65203e-20	8.27635e-18
Cad88C	165.075	-4.58156	0.506192	-9.05102	1.4164e-19	1.20132e-17
Gfat1	279.55	-3.43207	0.380104	-9.0293	1.72774e-19	1.44963e-17
CG3831	68.3489	-5.14678	0.574895	-8.95256	3.47347e-19	2.88335e-17
dati	117.589	-7.91424	0.884752	-8.94516	3.71424e-19	3.05076e-17
Kr-h1	161.638	7.78124	0.870636	8.93742	3.98361e-19	3.23792e-17
futsch	215.456	-5.25278	0.589623	-8.90871	5.16299e-19	4.15328e-17
klg	327.822	-4.69888	0.530241	-8.86178	7.8746e-19	6.26995e-17
Actbeta	455.282	-4.65375	0.529164	-8.79454	1.43638e-18	1.13213e-16
mmy	184.326	-9.42718	1.07478	-8.77126	1.76677e-18	1.37861e-16
Cralbp	139.065	-4.05139	0.463496	-8.74094	2.31175e-18	1.786e-16
CG43333	421.826	-3.89076	0.446546	-8.71302	2.95875e-18	2.26344e-16
CG31728	555.26	6.16319	0.714606	8.6246	6.43167e-18	4.87246e-16
CG7402	320.959	-6.43645	0.74798	-8.60512	7.6239e-18	5.72012e-16
CG1368	5104.52	-6.39351	0.744026	-8.59313	8.46337e-18	6.28949e-16
pog	271.527	-6.40272	0.749167	-8.54646	1.26926e-17	9.34343e-16
CR44024	524.855	-4.46832	0.523032	-8.54312	1.30641e-17	9.527e-16
CG32006	582.415	-4.77957	0.560044	-8.53428	1.41037e-17	1.01899e-15
CG4928	2143.42	-3.43379	0.404165	-8.496	1.96235e-17	1.40479e-15
CG14692	1981.18	-4.96427	0.584516	-8.49296	2.01446e-17	1.42898e-15
CG14688	95.185	-4.39573	0.518479	-8.47813	2.28848e-17	1.60874e-15
CG10264	86.0678	-7.59148	0.897711	-8.45649	2.75538e-17	1.91966e-15
CR45952	105.82	-9.08809	1.075	-8.45406	2.81333e-17	1.94269e-15
Ugt86Da	446.613	3.06459	0.363521	8.43029	3.44798e-17	2.36005e-15
CG9876	99.6439	-8.23615	0.977292	-8.42752	3.5307e-17	2.39566e-15
gogo	213.679	-3.784	0.452591	-8.36076	6.23168e-17	4.19188e-15
sens	206.137	-3.3027	0.39656	-8.32837	8.19603e-17	5.46612e-15
dpr20	194.445	-4.68731	0.568544	-8.24442	1.65967e-16	1.09749e-14
CG12164	160.314	-10.7439	1.3071	-8.21969	2.04036e-16	1.33789e-14
CG17786	1131.25	-3.5023	0.426615	-8.2095	2.22112e-16	1.44428e-14
CG31522	60.2331	-4.92532	0.601464	-8.18889	2.63653e-16	1.70024e-14
Cow	539.264	-4.61078	0.564259	-8.17138	3.04883e-16	1.95e-14
CG10936	1734.58	-2.63021	0.322221	-8.16275	3.27473e-16	2.07746e-14
CG10237	176.91	-4.87995	0.603748	-8.08276	6.33186e-16	3.98448e-14
mthl4	91.0602	3.60744	0.448963	8.03504	9.35455e-16	5.83949e-14
Mlc2	694.382	5.51341	0.686397	8.03238	9.55962e-16	5.92013e-14
HnRNP-K	576.08	-2.83836	0.354389	-8.00915	1.15507e-15	7.09684e-14
dnd	281.012	-4.2203	0.527103	-8.0066	1.17922e-15	7.18861e-14
CG30380	86.3947	-5.64997	0.713387	-7.91992	2.37663e-15	1.43758e-13
y	55.918	-5.6247	0.713004	-7.88874	3.05263e-15	1.83229e-13
CG30069	6837.91	-2.5444	0.327874	-7.7603	8.47279e-15	5.04681e-13
fd3F	73.2501	-4.23768	0.551907	-7.67825	1.61278e-14	9.53372e-13
Apoltp	170.123	-5.01437	0.655003	-7.65549	1.92571e-14	1.1298e-12
brk	262.321	2.52649	0.331021	7.63242	2.3038e-14	1.34154e-12
peb	221.07	-4.33512	0.56958	-7.61109	2.71798e-14	1.57099e-12
rk	109.155	-3.29792	0.436893	-7.54858	4.40038e-14	2.52472e-12
ths	541.126	-3.17788	0.422311	-7.52498	5.27271e-14	3.00314e-12
opa	84.4531	3.72599	0.49675	7.50073	6.34611e-14	3.58831e-12
kek2	221.645	-4.78027	0.639221	-7.47828	7.53023e-14	4.22722e-12
CG30377	44.3305	-5.91946	0.792341	-7.47085	7.96787e-14	4.44095e-12
CG4525	199.646	-6.18175	0.827628	-7.46923	8.06644e-14	4.464e-12
ect	4741.58	-3.209	0.429998	-7.46282	8.46929e-14	4.65393e-12
wmd	277.7	-3.12529	0.419265	-7.45422	9.03985e-14	4.93273e-12
Spn100A	5850.66	3.40187	0.456991	7.44405	9.76413e-14	5.29094e-12
CG15615	71.7597	-8.45437	1.1406	-7.41225	1.24177e-13	6.68242e-12
CG12947	74.1002	-3.95729	0.534748	-7.40028	1.35893e-13	7.26284e-12
sog	143.698	3.77493	0.510499	7.39459	1.41842e-13	7.52919e-12
PPO1	109.03	8.45309	1.14402	7.38894	1.48002e-13	7.80312e-12
caup	49.4254	4.14319	0.561718	7.37592	1.63209e-13	8.5471e-12
CG13856	171.554	-4.44685	0.603472	-7.36878	1.722e-13	8.95783e-12
CG14752	2352.74	-9.16723	1.24667	-7.35335	1.933e-13	9.98888e-12
ase	98.7129	-3.8	0.518444	-7.32962	2.30805e-13	1.18485e-11
lectin-28C	34.5287	-5.1833	0.713956	-7.25997	3.87165e-13	1.97454e-11
CG12507	1599.49	-4.42786	0.615435	-7.19469	6.26009e-13	3.17192e-11
RapGAP1	484.184	-3.01018	0.419028	-7.18374	6.7831e-13	3.41474e-11
dyl	1196.32	-5.67468	0.790173	-7.18157	6.89169e-13	3.44717e-11
Pvf2	291.969	-3.09701	0.432259	-7.16471	7.79526e-13	3.85039e-11
CG13436	96.0383	-3.56881	0.498111	-7.16469	7.79651e-13	3.85039e-11
Blimp-1	436.71	4.50092	0.628877	7.15708	8.2416e-13	4.04461e-11
Snmp2	41.312	-7.08885	0.991269	-7.15129	8.59661e-13	4.19246e-11
sca	620.851	-3.16612	0.443498	-7.13899	9.40223e-13	4.55687e-11
gsb	41.4062	5.91442	0.830697	7.11984	1.08055e-12	5.20466e-11
CG3769	121.709	-5.46959	0.770306	-7.10054	1.24269e-12	5.9489e-11
CG15213	85.9057	-9.92742	1.40594	-7.06104	1.65263e-12	7.86311e-11
msi	463.951	-2.92995	0.41583	-7.04601	1.8412e-12	8.70719e-11
CG3556	912.256	-3.49005	0.497173	-7.01979	2.22198e-12	1.04446e-10
Timp	467.662	-2.28693	0.326798	-6.998	2.59647e-12	1.21319e-10
laccase2	719.628	-2.91824	0.417147	-6.99571	2.63916e-12	1.22579e-10
CG30438	182.362	-4.16364	0.597768	-6.96531	3.2767e-12	1.5129e-10
CG5326	569.451	-3.04631	0.437987	-6.95525	3.51939e-12	1.6154e-10
Osm6	175.132	-4.42565	0.638096	-6.93571	4.04178e-12	1.84433e-10
CG6980	57.2623	-4.72145	0.683068	-6.91213	4.77437e-12	2.16596e-10
CG43164	687.142	3.09865	0.448434	6.90994	4.84858e-12	2.18691e-10
Cda4	2585.24	-2.76839	0.401932	-6.88769	5.6704e-12	2.54288e-10
gsb-n	47.5372	4.58985	0.666665	6.88479	5.78716e-12	2.58041e-10
CG32694	116.442	-8.29971	1.20684	-6.87721	6.10347e-12	2.70599e-10
Sgs7	71.8776	7.95546	1.15922	6.86276	6.75415e-12	2.96969e-10
CG14234	141.601	-3.74395	0.545613	-6.86192	6.79401e-12	2.96969e-10
SPH93	45.9212	-4.62088	0.673448	-6.86154	6.81245e-12	2.96969e-10
CG34227	52.2704	7.74923	1.13154	6.8484	7.46792e-12	3.23734e-10
CG14301	388.218	-2.27391	0.333687	-6.81449	9.45965e-12	4.0781e-10
GILT2	34.126	-5.21046	0.766184	-6.80053	1.04234e-11	4.46891e-10
CG33939	50.0178	4.22339	0.622414	6.7855	1.15683e-11	4.93266e-10
CG14905	83.9591	-5.79858	0.856769	-6.76796	1.3061e-11	5.53887e-10
Pkc53E	122.251	-5.83994	0.865989	-6.74367	1.54439e-11	6.51399e-10
fru	398.296	2.7279	0.404844	6.73815	1.60411e-11	6.71481e-10
TbCMF46	65.9762	-6.58843	0.977847	-6.73769	1.60921e-11	6.71481e-10
CG13024	53.2999	-4.12229	0.614054	-6.71324	1.90351e-11	7.90056e-10
edl	466.906	-2.4197	0.361219	-6.69871	2.10263e-11	8.68088e-10
wrapper	96.7964	-3.1736	0.474492	-6.68841	2.25606e-11	9.26527e-10
qua	51.0338	-6.16027	0.922227	-6.67978	2.39305e-11	9.76501e-10
Ih	99.7195	-5.99682	0.897838	-6.67918	2.40277e-11	9.76501e-10
Neurochondrin	113.08	4.99187	0.749207	6.66287	2.68531e-11	1.08567e-09
Cyp4e1	246.501	-2.97338	0.446703	-6.65629	2.80832e-11	1.12955e-09
Ccp84Ab	149.703	-6.66693	1.00247	-6.65049	2.92126e-11	1.16896e-09
CG8483	537.622	-2.38721	0.36028	-6.62598	3.44954e-11	1.37331e-09
Ace	513.179	-3.86446	0.583791	-6.6196	3.60177e-11	1.42663e-09
kirre	243.374	-3.03568	0.458797	-6.61661	3.6752e-11	1.44836e-09
Lcp65Ac	182.269	-6.20486	0.938853	-6.60898	3.8699e-11	1.51743e-09
beat-IIIc	212.791	-3.00952	0.455486	-6.60727	3.91461e-11	1.52729e-09
CG10527	396.131	3.3124	0.501667	6.60279	4.035e-11	1.56642e-09
CG13082	1356.35	4.40951	0.668192	6.59916	4.13485e-11	1.59724e-09
mab-21	604.326	2.02477	0.307631	6.58181	4.64749e-11	1.78642e-09
CG34409	76.4778	-3.68445	0.560998	-6.56767	5.11098e-11	1.94903e-09
CG15630	270.497	-2.81243	0.428242	-6.56739	5.12048e-11	1.94903e-09
Eig71Ee	57.828	6.65825	1.01674	6.54862	5.80721e-11	2.19969e-09
Obp56a	5485.2	3.53919	0.544449	6.5005	8.00538e-11	3.01768e-09
Cad89D	2403.66	-3.18478	0.492472	-6.46693	1.00017e-10	3.75209e-09
CG42327	890.349	-1.97413	0.306654	-6.43765	1.21337e-10	4.53012e-09
nrm	156.848	-2.86	0.444337	-6.43656	1.22211e-10	4.54101e-09
tipE	149.384	-6.35675	0.990214	-6.41957	1.36657e-10	5.05371e-09
GstZ2	171.466	-3.0581	0.479657	-6.37561	1.82236e-10	6.70374e-09
Sgs3	71.1147	7.67105	1.20331	6.37497	1.82993e-10	6.70374e-09
PPO2	150.396	4.79954	0.753017	6.37374	1.84471e-10	6.72631e-09
Ilp6	82.8117	-2.99585	0.47095	-6.3613	2.00059e-10	7.26076e-09
CG6405	95.9427	-3.59113	0.564788	-6.35837	2.03903e-10	7.36601e-09
CG14367	432.21	-3.41654	0.538142	-6.34877	2.17038e-10	7.80438e-09
repo	181.608	-2.66052	0.419535	-6.3416	2.27388e-10	8.13903e-09
St2	100.049	-2.83114	0.446787	-6.33666	2.348e-10	8.36596e-09
CG8180	87.5509	-2.99521	0.473257	-6.32894	2.46856e-10	8.75553e-09
CG31103	153.093	6.19117	0.983473	6.29521	3.0698e-10	1.08387e-08
Cpr65Eb	68.2634	-6.73401	1.0702	-6.29231	3.12772e-10	1.09935e-08
alphagamma-element:CR32865	269.468	-3.9268	0.625808	-6.27477	3.50159e-10	1.22524e-08
Lim1	200.823	2.38958	0.381931	6.25658	3.935e-10	1.37075e-08
CG31100	71.6699	-6.37754	1.01949	-6.25564	3.95898e-10	1.37298e-08
CrebA	179.896	2.36547	0.379604	6.2314	4.62278e-10	1.5831e-08
Rab3	635.741	-3.06824	0.492437	-6.23073	4.64265e-10	1.5831e-08
CG3777	31.1105	-4.94454	0.793583	-6.23065	4.64506e-10	1.5831e-08
elav	830.795	-2.61118	0.419089	-6.23062	4.64603e-10	1.5831e-08
Ror	165.806	-2.99179	0.480387	-6.22788	4.72802e-10	1.60403e-08
Spec2	385.006	-2.0415	0.327897	-6.22606	4.78325e-10	1.61575e-08
CG5888	57.2437	-3.39554	0.545839	-6.22078	4.94684e-10	1.6638e-08
CG13532	124.553	-3.89682	0.627356	-6.21149	5.24835e-10	1.75763e-08
Btk29A	171.383	-2.7329	0.440574	-6.20304	5.53829e-10	1.84681e-08
Dscam1	89.8229	-3.60163	0.580921	-6.19985	5.65166e-10	1.87659e-08
CenG1A	163.049	-2.41019	0.389115	-6.19403	5.8646e-10	1.93905e-08
CG17150	111.241	-7.13831	1.15556	-6.17738	6.51733e-10	2.14577e-08
Cpr92A	116.146	5.96309	0.966341	6.17079	6.79511e-10	2.22782e-08
CG9990	135.862	-2.53712	0.411575	-6.16442	7.07414e-10	2.3096e-08
Rcd2	209.134	-2.85744	0.464652	-6.14963	7.76645e-10	2.52507e-08
CG18675	45.6456	-6.33305	1.03168	-6.13859	8.32566e-10	2.69565e-08
Dif	338.722	-3.09466	0.504555	-6.13345	8.5993e-10	2.77274e-08
Osi2	84.9314	-5.65565	0.926771	-6.10254	1.04397e-09	3.35231e-08
EbpIII	1060.99	-3.67983	0.605227	-6.08008	1.20122e-09	3.83292e-08
CG2975	52.3529	-3.17448	0.522137	-6.07978	1.20347e-09	3.83292e-08
Lst	22.7066	-5.33101	0.880449	-6.05487	1.40528e-09	4.45748e-08
CG32447	49.4448	3.57184	0.591607	6.03752	1.56502e-09	4.94408e-08
wb	49.4132	-3.42201	0.567468	-6.03031	1.63649e-09	5.14899e-08
Crg-1	68.6879	-3.14728	0.522229	-6.02662	1.67422e-09	5.24655e-08
CG15249	29.3328	-8.31703	1.38349	-6.01163	1.83672e-09	5.73277e-08
CG4580	31.4739	-6.77275	1.12794	-6.00454	1.91876e-09	5.96496e-08
btv	681.779	-2.58066	0.431006	-5.98751	2.13074e-09	6.59768e-08
Cpr35B	43.1799	-9.2721	1.55316	-5.96982	2.37521e-09	7.32559e-08
CG14946	28.5583	-3.95362	0.663983	-5.9544	2.61029e-09	8.01893e-08
tsh	160.676	2.29013	0.385477	5.94104	2.83224e-09	8.66664e-08
CG13699	161.009	-3.42288	0.576283	-5.93957	2.8577e-09	8.71041e-08
CycE	56.4769	-3.15173	0.531258	-5.93258	2.98207e-09	9.02719e-08
Osi7	22459.9	-2.22823	0.375601	-5.93243	2.98477e-09	9.02719e-08
CG12998	28.0585	-8.5869	1.45336	-5.90829	3.45678e-09	1.04144e-07
spz3	229.563	-2.15493	0.365258	-5.89975	3.64049e-09	1.09257e-07
Lmpt	54.7299	-3.13365	0.531964	-5.89073	3.845e-09	1.14952e-07
CG16886	30.0458	-8.43569	1.43316	-5.88609	3.95447e-09	1.17774e-07
CG40006	1619.23	-2.82041	0.479288	-5.88457	3.9908e-09	1.18404e-07
CG11409	68.1204	-4.0254	0.684223	-5.88318	4.02468e-09	1.18957e-07
CG18472	58.2176	-3.94219	0.671501	-5.87071	4.33922e-09	1.2714e-07
Ir75a	224.391	-7.04937	1.20078	-5.87065	4.34083e-09	1.2714e-07
Eip93F	34.8455	-7.31507	1.24612	-5.87029	4.35041e-09	1.2714e-07
CR43436	20.217	-5.21586	0.889014	-5.86701	4.43713e-09	1.2919e-07
jeb	322.276	-3.61484	0.616268	-5.86569	4.47265e-09	1.29293e-07
CG10005	48.254	2.97929	0.507922	5.86565	4.47381e-09	1.29293e-07
dpr6	48.2786	-3.57257	0.609641	-5.86012	4.62523e-09	1.33176e-07
CG32428	279.82	-2.37422	0.406327	-5.84312	5.12309e-09	1.46969e-07
E(spl)m6-BFM	34.0648	-3.66062	0.626968	-5.83861	5.26397e-09	1.50457e-07
CG2736	29.8342	-4.68725	0.803246	-5.83539	5.36663e-09	1.52832e-07
Fatp	84.7816	-3.54929	0.609254	-5.82564	5.6894e-09	1.61434e-07
cv-d	283.646	-2.28958	0.393243	-5.82229	5.80473e-09	1.6411e-07
CG7294	33.3807	7.93079	1.36387	5.81492	6.06618e-09	1.70882e-07
CG11041	140.233	-4.77064	0.821013	-5.81068	6.22205e-09	1.74643e-07
Sgs4	38.9717	8.14763	1.40423	5.8022	6.54491e-09	1.83046e-07
CG15161	131.095	-5.60479	0.969059	-5.78374	7.30566e-09	2.03593e-07
hbs	263.224	-2.56519	0.444813	-5.7669	8.07446e-09	2.24217e-07
alt	59.781	3.23817	0.56178	5.76413	8.20787e-09	2.27114e-07
CG5391	139.748	7.06531	1.2261	5.76244	8.29051e-09	2.2859e-07
CG42389	1094.64	-2.27204	0.394327	-5.76182	8.32103e-09	2.28623e-07
tap	21.0029	-6.91053	1.20334	-5.7428	9.31226e-09	2.5496e-07
CG4374	156.64	-2.4591	0.428841	-5.73429	9.79212e-09	2.67161e-07
CG13293	109.518	-3.20411	0.55997	-5.72192	1.05324e-08	2.86358e-07
Cbp53E	218.02	-4.53308	0.793237	-5.71466	1.09927e-08	2.97833e-07
CG34196	25.4906	-8.79072	1.54429	-5.69239	1.25275e-08	3.38243e-07
rha	57.3494	-3.91968	0.688889	-5.68986	1.27143e-08	3.42103e-07
Tie	1572.18	-1.91137	0.336455	-5.6809	1.33988e-08	3.59281e-07
Poxm	24.2847	-7.30953	1.28751	-5.67724	1.36884e-08	3.6579e-07
CG42326	83.9118	-3.62357	0.639028	-5.67044	1.42432e-08	3.79317e-07
kni	38.3091	4.69423	0.8283	5.6673	1.45063e-08	3.8501e-07
Cpr49Ah	334.488	3.80084	0.671145	5.66322	1.48556e-08	3.9202e-07
CG4500	26.0574	-5.05004	0.891754	-5.66305	1.48709e-08	3.9202e-07
Spn28Dc	719.658	-2.38442	0.421158	-5.66157	1.49992e-08	3.9407e-07
Listericin	43.9874	7.57822	1.34072	5.65235	1.58272e-08	4.14428e-07
fat-spondin	287.547	-2.77458	0.491419	-5.64604	1.64181e-08	4.28464e-07
Hipk	1958.28	-2.23867	0.396799	-5.64182	1.68264e-08	4.37654e-07
Lrch	107.779	-2.89963	0.514626	-5.63443	1.75638e-08	4.55316e-07
Cpr72Ea	244.431	-4.01928	0.714361	-5.6264	1.84004e-08	4.75426e-07
CG13067	33.1339	-7.30809	1.29912	-5.62542	1.85056e-08	4.76564e-07
Cpr65Ax2	24.1118	-8.70394	1.55053	-5.61352	1.98248e-08	5.08858e-07
CG17108	540.323	5.16664	0.926259	5.57797	2.43344e-08	6.22561e-07
lbk	596.606	1.66802	0.299375	5.57169	2.5228e-08	6.43315e-07
Tsp5D	64.0537	-5.56239	0.998553	-5.57045	2.54077e-08	6.45785e-07
CG17075	296.2	-2.97017	0.53425	-5.55951	2.70537e-08	6.8539e-07
CG14085	162.336	-4.78459	0.861713	-5.55242	2.81741e-08	7.11465e-07
lobo	27.9572	-4.57401	0.824115	-5.55021	2.85331e-08	7.17042e-07
VAChT	805.915	-3.38078	0.609157	-5.54993	2.85788e-08	7.17042e-07
CG9782	1885.76	-2.31218	0.417486	-5.53834	3.05347e-08	7.6366e-07
Cpr64Ad	40.212	-6.77947	1.22489	-5.53476	3.11656e-08	7.76949e-07
CG32369	168.334	-2.25696	0.407941	-5.53256	3.15597e-08	7.84269e-07
aay	814.053	-2.14313	0.388662	-5.51412	3.50527e-08	8.68305e-07
CG32793	22.703	4.56515	0.831984	5.48707	4.08655e-08	1.00909e-06
Ran	27.501	-3.92008	0.717621	-5.46261	4.69177e-08	1.15489e-06
Cpr65Ea	321.97	-7.77925	1.42514	-5.45859	4.79944e-08	1.17767e-06
CG30419	54.8446	-5.52931	1.0148	-5.44869	5.07418e-08	1.24119e-06
knrl	74.4519	3.38376	0.621691	5.44283	5.24407e-08	1.27873e-06
Dhc16F	71.4951	-4.75487	0.874337	-5.43826	5.38024e-08	1.30785e-06
ken	587.774	-2.03092	0.373578	-5.43641	5.43655e-08	1.31744e-06
CG13972	77.3634	-4.08687	0.752019	-5.43454	5.49387e-08	1.32505e-06
Cyp301a1	871.479	-2.16291	0.398013	-5.43428	5.50195e-08	1.32505e-06
magu	61.025	2.47227	0.455192	5.43127	5.59542e-08	1.34342e-06
CG6329	442.449	-3.92738	0.724122	-5.42365	5.83957e-08	1.39774e-06
obst-E	281.701	-4.48067	0.827664	-5.41364	6.17579e-08	1.47369e-06
Edg91	40.2807	-8.48858	1.56936	-5.40893	6.34007e-08	1.50828e-06
CG14291	974.762	2.3116	0.427824	5.40317	6.54734e-08	1.55285e-06
CG17669	42.3728	-4.16856	0.771692	-5.40184	6.59603e-08	1.55966e-06
CG42711	43.255	-3.60453	0.667646	-5.39886	6.70639e-08	1.58097e-06
spdo	90.8085	-2.73172	0.506078	-5.39782	6.74537e-08	1.58536e-06
CG9503	177.101	2.51267	0.466682	5.38413	7.27977e-08	1.70583e-06
Sox100B	23.2228	-6.9694	1.29648	-5.37562	7.63212e-08	1.78304e-06
CG15005	159.339	4.1279	0.76913	5.36698	8.00666e-08	1.86495e-06
mim	86.9653	-2.96662	0.55349	-5.35985	8.32889e-08	1.93424e-06
Sgs8	25.9317	6.38008	1.19056	5.3589	8.37281e-08	1.93866e-06
CG12310	35.5757	7.13587	1.33352	5.35114	8.74031e-08	2.01777e-06
sev	246.267	-3.53085	0.660118	-5.34882	8.85303e-08	2.03776e-06
DIP-epsilon	40.1109	-3.74603	0.700465	-5.34791	8.89757e-08	2.04199e-06
CG17687	75.4589	-6.34541	1.187	-5.34574	9.00467e-08	2.06051e-06
Tmhs	119.121	-2.17543	0.408275	-5.32833	9.91197e-08	2.26149e-06
b6	40.0026	-5.34959	1.00413	-5.32757	9.95341e-08	2.26433e-06
CG17564	35.3165	-6.78753	1.27617	-5.31867	1.0453e-07	2.37107e-06
Idgf4	82.1301	5.55729	1.0462	5.31186	1.08513e-07	2.45428e-06
htl	43.172	-3.31642	0.624875	-5.30733	1.11241e-07	2.50508e-06
CG33993	157.783	-2.23627	0.421375	-5.30707	1.11401e-07	2.50508e-06
tnc	103.932	3.04765	0.575183	5.29858	1.16706e-07	2.61683e-06
cv-c	31.2228	-3.69818	0.698161	-5.29703	1.177e-07	2.63156e-06
Sox15	333.954	-3.79986	0.718094	-5.29159	1.21259e-07	2.70339e-06
Rcd6	39.7452	-2.81051	0.531521	-5.28767	1.23886e-07	2.75408e-06
twit	304.399	-3.47582	0.657732	-5.28455	1.26016e-07	2.79348e-06
CG10126	319.759	-2.32422	0.44015	-5.28053	1.28809e-07	2.84731e-06
CG12880	2280.8	1.5968	0.303442	5.26228	1.42278e-07	3.13614e-06
CG10208	48.1732	3.62948	0.690833	5.25377	1.49013e-07	3.27536e-06
CG12605	233.417	-5.0436	0.962771	-5.23863	1.61777e-07	3.54591e-06
CG9650	37.3368	-2.92748	0.558999	-5.237	1.63211e-07	3.56733e-06
CG5048	85.8846	-6.18896	1.18524	-5.2217	1.77284e-07	3.86409e-06
mthl1	95.4581	-2.57308	0.493441	-5.21457	1.84247e-07	4.00468e-06
CG2233	69.3142	-2.30759	0.444222	-5.19467	2.05085e-07	4.44522e-06
CR44922	279.19	-4.02091	0.775554	-5.18456	2.1653e-07	4.68029e-06
CG3097	455.535	-1.97671	0.381626	-5.1797	2.22242e-07	4.79048e-06
Mf	32.293	5.89472	1.14128	5.16502	2.40411e-07	5.15606e-06
SLC5A11	218.215	-2.24615	0.434884	-5.16493	2.40523e-07	5.15606e-06
GNBP3	1087.53	1.68773	0.326828	5.16397	2.41771e-07	5.16859e-06
CR30009	20.413	-5.10304	0.990109	-5.15402	2.54962e-07	5.43571e-06
CG4914	674.239	3.73679	0.725463	5.15091	2.59224e-07	5.51151e-06
CG14342	131.991	-5.99406	1.16449	-5.14736	2.64176e-07	5.60154e-06
CG32365	87.6047	-3.30735	0.642655	-5.14639	2.65551e-07	5.61543e-06
CG7695	147.819	-6.36678	1.24066	-5.13177	2.8703e-07	6.05323e-06
CG42458	83.3785	-3.60067	0.702807	-5.12328	3.0027e-07	6.31217e-06
CG34136	145.81	-3.81764	0.745216	-5.12287	3.00926e-07	6.31217e-06
CG12885	46.3989	-4.25765	0.83262	-5.11356	3.16145e-07	6.61362e-06
CG13046	79.2726	-2.47195	0.483776	-5.10971	3.2265e-07	6.73166e-06
CG13737	225.601	-2.50344	0.490538	-5.10346	3.33499e-07	6.93945e-06
hdc	3106.15	-2.0956	0.411111	-5.09739	3.44362e-07	7.14643e-06
sNPF	569.584	-2.63984	0.518103	-5.09521	3.48348e-07	7.20997e-06
fw	118.133	-2.65495	0.521618	-5.08983	3.58383e-07	7.39804e-06
CG34115	43.7463	-5.12783	1.00906	-5.0818	3.73882e-07	7.69368e-06
CG43324	80.5192	-6.05321	1.19125	-5.08139	3.74676e-07	7.69368e-06
Che-13	88.974	-4.46687	0.880633	-5.07234	3.92953e-07	8.04106e-06
CG14947	25.8901	-6.45807	1.27328	-5.072	3.93654e-07	8.04106e-06
CG6495	200.493	-3.66257	0.723699	-5.0609	4.17278e-07	8.50136e-06
CR45421	22.4602	-3.82625	0.756119	-5.06038	4.18421e-07	8.50244e-06
CG9850	36.2953	-3.09981	0.612957	-5.05714	4.25597e-07	8.62579e-06
RSG7	395.275	-4.44182	0.878803	-5.0544	4.31739e-07	8.72762e-06
X11Lbeta	40.1554	-5.25884	1.04131	-5.05023	4.41269e-07	8.8972e-06
Hr4	244.786	2.72031	0.539263	5.04449	4.54734e-07	9.14507e-06
CG1698	16.4739	-4.9122	0.976445	-5.0307	4.88691e-07	9.80272e-06
inaC	13.3313	-7.02114	1.39819	-5.02159	5.12461e-07	1.02532e-05
AdamTS-A	44.2393	2.66767	0.531679	5.01744	5.23639e-07	1.045e-05
Lsp1alpha	39.2731	4.1491	0.827113	5.01637	5.26569e-07	1.04817e-05
phyl	167.468	-2.23935	0.44667	-5.01344	5.34646e-07	1.06154e-05
CG9372	452.932	-2.03016	0.406083	-4.99939	5.75129e-07	1.13902e-05
dpn	194.17	-2.16436	0.433619	-4.99138	5.99488e-07	1.18426e-05
mthl2	40.8248	-2.77733	0.556748	-4.98849	6.08532e-07	1.19909e-05
Eps-15	96.8056	-3.46962	0.69593	-4.9856	6.17708e-07	1.2141e-05
CG31121	160.941	2.06193	0.414272	4.97725	6.44952e-07	1.26446e-05
Mp20	18.431	4.83776	0.972489	4.97461	6.53781e-07	1.27856e-05
eater	40.8265	2.99306	0.601774	4.97372	6.56788e-07	1.28029e-05
CG32676	80.253	-5.90325	1.18697	-4.97338	6.57948e-07	1.28029e-05
CG30259	27.0184	-5.31589	1.07021	-4.96716	6.79412e-07	1.31877e-05
CG1444	171.744	-2.50623	0.505839	-4.9546	7.24774e-07	1.4005e-05
onecut	56.5589	-5.00827	1.01085	-4.95452	7.25106e-07	1.4005e-05
CG4766	151.392	1.92507	0.389013	4.94861	7.47455e-07	1.4401e-05
Ugt35a	193.028	3.55385	0.718255	4.9479	7.50199e-07	1.44182e-05
CG5375	178.127	-2.4059	0.487332	-4.93689	7.93781e-07	1.52184e-05
CG45263	109.602	-2.88504	0.58478	-4.93355	8.07493e-07	1.54433e-05
CG10211	29.312	-3.11483	0.632258	-4.92652	8.37066e-07	1.59697e-05
Sema-5c	149.569	-2.03527	0.41321	-4.92551	8.41403e-07	1.60133e-05
CG14526	184.882	-3.01722	0.613338	-4.91935	8.68335e-07	1.64857e-05
Nrk	70.481	-2.13652	0.434386	-4.91849	8.7215e-07	1.65179e-05
Osi14	25.3614	-6.71395	1.36624	-4.91418	8.91562e-07	1.68447e-05
CG18547	77.906	3.17347	0.645938	4.91296	8.97099e-07	1.69084e-05
CG14853	154.417	-4.8297	0.983743	-4.90951	9.1302e-07	1.7167e-05

## Sheet: Table S4
Differentially Expressed Genes (p8 vs p40)
Gene	baseMean	log2FoldChange	lfcSE	stat	pvalue	padj
m	6041.94	-9.99663	0.407447	-24.5348	6.28588e-133	5.30151e-129
Cpr51A	18300.1	7.85449	0.330054	23.7976	3.53591e-125	1.49109e-121
Osi22	12411.9	-10.7058	0.474712	-22.5521	1.27921e-112	3.59629e-109
Edg84A	7926.7	8.67367	0.389434	22.2725	6.82903e-110	1.4399e-106
CG15888	5660.57	-10.468	0.470562	-22.2458	1.2394e-109	2.09063e-106
Osi12	5979.01	-9.70212	0.440126	-22.044	1.0913e-107	1.53401e-104
Osi7	22459.9	-7.88605	0.360275	-21.889	3.30978e-106	3.98781e-103
Cpr100A	8774.93	9.49729	0.450767	21.0692	1.5259e-98	1.60868e-95
Osi3	5746.28	-8.65129	0.412757	-20.9598	1.52881e-97	1.43267e-94
CG18735	3420.87	-10.7509	0.514921	-20.8787	8.35734e-97	7.04858e-94
Cpr72Eb	4620.95	8.88176	0.426911	20.8047	3.92521e-96	3.00956e-93
Spn100A	5850.66	-9.22425	0.454597	-20.291	1.54344e-91	1.08478e-88
Osi1	2859.68	-9.96093	0.495149	-20.117	5.23385e-90	3.39556e-87
CG32354	7035.81	-7.52098	0.377966	-19.8985	4.18929e-88	2.52375e-85
Obp56a	5485.2	-10.6223	0.539306	-19.6962	2.32353e-86	1.30644e-83
dsx-c73A	6308.55	-10.2541	0.521522	-19.6619	4.57375e-86	2.41094e-83
Osi8	3091.05	-10.0293	0.512785	-19.5585	3.49272e-85	1.7328e-82
CG15212	5648.48	9.15655	0.468963	19.5251	6.71796e-85	3.14774e-82
CG17211	1550.98	-6.82537	0.353449	-19.3107	4.36193e-83	1.93624e-80
CG4386	2390.3	-9.17385	0.475859	-19.2785	8.1393e-83	3.43234e-80
dy	4486.99	-8.2432	0.428677	-19.2294	2.09938e-82	8.43151e-80
CG13631	1419.25	-7.8785	0.409797	-19.2254	2.27073e-82	8.70514e-80
Osi11	1432.99	-8.01646	0.418972	-19.1336	1.32529e-81	4.85978e-79
ect	4741.58	-6.86176	0.365545	-18.7713	1.29644e-78	4.5559e-76
CG1273	1549.08	-8.78011	0.471704	-18.6136	2.49294e-77	8.41019e-75
Osi9	16995.3	-9.64159	0.529829	-18.1976	5.39604e-74	1.75039e-71
CG2150	13211.7	8.13777	0.44765	18.1789	7.58806e-74	2.37028e-71
Osi13	1170.39	-7.5752	0.425543	-17.8012	6.91213e-71	2.08203e-68
TwdlT	16937.6	6.4882	0.364749	17.7881	8.73902e-71	2.54155e-68
C901	911.675	-7.71016	0.448954	-17.1736	4.18418e-66	1.17631e-63
CG10898	1133.16	-5.685	0.333353	-17.054	3.26622e-65	8.88623e-63
Obp28a	4915.25	-7.7602	0.463635	-16.7377	6.95961e-63	1.83429e-60
CG13722	1750.02	5.92524	0.356819	16.6057	6.33465e-62	1.61898e-59
Osi23	3575.43	-10.8062	0.658143	-16.4193	1.39274e-60	3.45482e-58
CG7173	925.105	-6.00964	0.367709	-16.3434	4.84343e-60	1.16713e-57
Cad89D	2403.66	-6.56879	0.402378	-16.3249	6.56029e-60	1.53693e-57
CG15239	1241.47	-8.57721	0.528401	-16.2324	2.97603e-59	6.78373e-57
CG31808	1543.39	-5.63949	0.352297	-16.0078	1.12758e-57	2.50264e-55
CG43366	2550.51	-5.14233	0.322209	-15.9596	2.44276e-57	5.28262e-55
spz4	586.122	-7.06894	0.444341	-15.9088	5.5044e-57	1.1606e-54
CG13082	1356.35	-10.382	0.660617	-15.7157	1.18147e-55	2.43037e-53
CG3108	886.412	-8.79472	0.565174	-15.5611	1.33815e-54	2.68713e-52
pncr002:3R	2096.25	7.9216	0.513478	15.4273	1.07187e-53	2.10237e-51
Osi24	1428.58	-6.10945	0.400207	-15.2657	1.29408e-52	2.48052e-50
CG17672	2505.22	-4.5424	0.298292	-15.228	2.30414e-52	4.31847e-50
CG6026	2345.45	-8.38489	0.552032	-15.1891	4.174e-52	7.65293e-50
CG8483	537.622	7.84	0.516726	15.1725	5.38277e-52	9.65921e-50
CG10657	538.747	6.21535	0.409729	15.1694	5.63635e-52	9.90353e-50
CG12507	1599.49	-6.16043	0.410839	-14.9948	7.94475e-51	1.36747e-48
CG8420	3978.89	-7.42307	0.498954	-14.8773	4.62993e-50	7.80976e-48
Lcp65Ag2	9547.25	8.83519	0.596262	14.8176	1.12676e-49	1.86335e-47
Osi21	952.385	-10.1673	0.69018	-14.7314	4.05101e-49	6.57042e-47
Lcp65Ad	681.251	9.29996	0.631675	14.7227	4.61007e-49	7.3361e-47
CG32645	393.188	7.52613	0.515166	14.6091	2.45597e-48	3.83586e-46
Gasp	18790.3	5.27385	0.36413	14.4834	1.5423e-47	2.36505e-45
CG31559	387.51	-7.52245	0.525508	-14.3146	1.77366e-46	2.67126e-44
RnrL	626.766	5.66103	0.395645	14.3084	1.93995e-46	2.87044e-44
Pen	1751.7	5.6906	0.397851	14.3033	2.0861e-46	3.03348e-44
CG8945	507.89	-8.86074	0.624131	-14.1969	9.57429e-46	1.36864e-43
CG16884	8556.61	5.11488	0.361841	14.1357	2.28799e-45	3.21615e-43
CG15506	599.421	-6.56064	0.469566	-13.9717	2.32e-44	3.20768e-42
Lcp65Ag1	2040.39	8.75675	0.627179	13.9621	2.65446e-44	3.61093e-42
Klp61F	624.131	7.39662	0.529932	13.9577	2.82472e-44	3.78154e-42
Ect3	1245.53	-7.97592	0.576713	-13.83	1.68127e-43	2.2156e-41
AOX2	497.512	-7.60294	0.552236	-13.7676	3.99456e-43	5.1831e-41
spz6	2286.91	-7.16627	0.521415	-13.7439	5.54208e-43	7.08211e-41
asp	437.432	6.90492	0.506579	13.6305	2.63872e-42	3.32164e-40
CG43164	687.142	-6.07328	0.445697	-13.6265	2.7868e-42	3.45645e-40
CG13251	478.842	-7.95325	0.584157	-13.6149	3.26479e-42	3.99061e-40
CG5326	569.451	8.76524	0.646885	13.5499	7.93265e-42	9.55772e-40
bnb	717.826	-5.35882	0.398748	-13.4391	3.56756e-41	4.23786e-39
Cda4	2585.24	5.46483	0.408012	13.3938	6.57149e-41	7.69777e-39
CG31728	555.26	-9.50016	0.711982	-13.3433	1.29663e-40	1.49805e-38
CG6142	375.069	6.9367	0.520989	13.3145	1.90692e-40	2.17338e-38
CG13578	554.539	-8.39178	0.630925	-13.3008	2.29148e-40	2.57685e-38
CG13728	507.285	-8.37261	0.63108	-13.2671	3.59121e-40	3.98529e-38
Lcp65Ag3	1388.23	8.92779	0.679534	13.1381	1.99126e-39	2.18107e-37
dyl	1196.32	-5.63453	0.429531	-13.1179	2.60154e-39	2.813e-37
CG15629	379.331	-6.3675	0.488418	-13.037	7.53873e-39	8.04831e-37
CG13731	4559.44	8.37194	0.643438	13.0112	1.05601e-38	1.10733e-36
CG3339	1126.38	-8.51717	0.654627	-13.0107	1.06348e-38	1.10733e-36
Edg78E	621.473	9.56174	0.743694	12.8571	7.84782e-38	8.07177e-36
CG13133	1213.4	-7.90489	0.618418	-12.7825	2.05481e-37	2.08799e-35
CG12880	2280.8	-3.84683	0.302711	-12.7079	5.34522e-37	5.36686e-35
CG43902	719.684	-6.15237	0.48441	-12.7008	5.85609e-37	5.81062e-35
CG16885	7257.92	5.63515	0.444324	12.6825	7.39171e-37	7.24904e-35
BubR1	454.891	7.01103	0.554522	12.6434	1.21731e-36	1.17282e-34
jumu	1149.31	4.2655	0.337381	12.643	1.22372e-36	1.17282e-34
pav	583.635	6.91	0.548049	12.6084	1.89877e-36	1.79936e-34
Rbp9	367.562	-7.30569	0.582876	-12.5339	4.87239e-36	4.56597e-34
fru	398.296	-5.02148	0.401498	-12.5069	6.84767e-36	6.34651e-34
br	584.209	6.90362	0.552527	12.4946	7.9867e-36	7.32172e-34
Tsf3	413.192	5.61618	0.454008	12.3702	3.78795e-35	3.43522e-33
tyn	237.106	-6.06271	0.491661	-12.3311	6.16101e-35	5.52787e-33
ChLD3	315.45	-7.24147	0.587935	-12.3168	7.35662e-35	6.53113e-33
CG14291	974.762	-5.24088	0.425825	-12.3076	8.24425e-35	7.24292e-33
Hr4	244.786	-6.49196	0.527555	-12.3058	8.43409e-35	7.33331e-33
Cpr49Ah	334.488	-8.13883	0.661442	-12.3047	8.54744e-35	7.35603e-33
Tie	1572.18	-3.81538	0.312689	-12.2018	3.03907e-34	2.58904e-32
rod	465.675	5.14043	0.422937	12.1541	5.45352e-34	4.5995e-32
Cpr97Eb	432.326	4.66936	0.389099	12.0005	3.53324e-33	2.95043e-31
CG30197	533.716	6.38132	0.53263	11.9808	4.48087e-33	3.70506e-31
Cyp301a1	871.479	-4.36033	0.365717	-11.9227	9.01356e-33	7.38062e-31
Myo10A	568.021	-4.86434	0.408395	-11.9109	1.03889e-32	8.42502e-31
CG31344	688.257	-4.18724	0.351734	-11.9046	1.12024e-32	8.99822e-31
CG32241	606.041	8.81821	0.74344	11.8614	1.87894e-32	1.49418e-30
Np	276.349	-7.44215	0.627468	-11.8606	1.89563e-32	1.49418e-30
Cpr97Ea	872.713	5.66512	0.479979	11.8028	3.77379e-32	2.94705e-30
Sox15	333.954	-4.6786	0.397432	-11.7721	5.43668e-32	4.20669e-30
Cpr47Ec	629.127	4.93413	0.420205	11.7422	7.74534e-32	5.93856e-30
CG42331	443.361	-9.74657	0.830624	-11.734	8.52951e-32	6.48089e-30
CG1850	3835.2	7.51343	0.640611	11.7285	9.1009e-32	6.8533e-30
rt	587.357	-4.30623	0.367948	-11.7034	1.22484e-31	9.14184e-30
DNApol-alpha180	289.346	6.11797	0.523012	11.6976	1.31137e-31	9.70183e-30
Skeletor	197.821	-6.65218	0.570962	-11.6508	2.27241e-31	1.66657e-29
Eip78C	244.571	-5.64431	0.484914	-11.6398	2.58559e-31	1.8799e-29
Cyp310a1	334.117	6.49916	0.562394	11.5563	6.86395e-31	4.94791e-29
CG14625	263.189	-8.66335	0.750177	-11.5484	7.51976e-31	5.37471e-29
Cyp18a1	283.527	-5.28579	0.458107	-11.5383	8.45411e-31	5.99176e-29
Mcm5	346.315	6.87131	0.595678	11.5353	8.76036e-31	6.15707e-29
RnrS	480.191	5.6311	0.489279	11.509	1.1889e-30	8.28696e-29
sprt	576.884	-3.67544	0.319488	-11.5042	1.25673e-30	8.68794e-29
CG8301	213.43	-6.06653	0.529708	-11.4526	2.28252e-30	1.56511e-28
Spindly	219.741	5.28522	0.463315	11.4074	3.84027e-30	2.61201e-28
Cam	880.355	-4.67354	0.41052	-11.3844	4.99858e-30	3.37264e-28
Blimp-1	436.71	-7.11471	0.625878	-11.3676	6.0661e-30	4.06043e-28
tum	337.255	6.78937	0.598528	11.3434	7.99381e-30	5.30865e-28
CG13023	403.881	-6.35079	0.565917	-11.2221	3.1756e-29	2.09242e-27
CG34417	212.5	-4.52554	0.404319	-11.193	4.41346e-29	2.88551e-27
CG13563	140.483	-5.13376	0.459937	-11.1619	6.26572e-29	4.065e-27
SMC2	517.805	4.15182	0.372932	11.1329	8.67407e-29	5.58451e-27
CG8736	612.357	7.0725	0.635418	11.1305	8.91707e-29	5.69747e-27
Cpr73D	199.512	-7.59836	0.683727	-11.1131	1.08282e-28	6.86651e-27
Tis11	1013.42	4.33072	0.389778	11.1107	1.11252e-28	7.00222e-27
dpn	194.17	6.05121	0.545328	11.0965	1.30509e-28	8.15345e-27
CG17786	1131.25	-4.14174	0.373443	-11.0907	1.3924e-28	8.63491e-27
E(spl)malpha-BFM	327.759	5.56659	0.502867	11.0697	1.75987e-28	1.08341e-26
glu	551.013	3.83124	0.348482	10.9941	4.07947e-28	2.4932e-26
ImpE2	3662.02	-5.26108	0.480747	-10.9436	7.13417e-28	4.32875e-26
yellow-e	193.726	-7.43621	0.682534	-10.895	1.21766e-27	7.33556e-26
CG9737	199.207	8.23356	0.759427	10.8418	2.18126e-27	1.30473e-25
CG5639	1370.4	-7.04784	0.651873	-10.8117	3.03043e-27	1.79991e-25
bdl	1017.26	-5.08201	0.470862	-10.793	3.71485e-27	2.19098e-25
para	1156.38	-5.49453	0.509463	-10.7849	4.05483e-27	2.37489e-25
sens	206.137	8.42361	0.782853	10.7601	5.30882e-27	3.06851e-25
CG9336	1063.41	-4.74385	0.440874	-10.7601	5.31186e-27	3.06851e-25
serp	732.202	7.62839	0.711943	10.7149	8.66616e-27	4.97213e-25
E(spl)m4-BFM	282.816	8.45022	0.791008	10.6829	1.22445e-26	6.97774e-25
CG17843	284.189	6.45371	0.605623	10.6563	1.62941e-26	9.2231e-25
Cks30A	351.167	8.30682	0.781635	10.6275	2.22022e-26	1.24836e-24
Mink	406.871	4.27129	0.402271	10.6179	2.45953e-26	1.37375e-24
CG4546	249.632	-5.01563	0.473447	-10.5939	3.18191e-26	1.76554e-24
Cap-D2	354.325	3.93478	0.372413	10.5656	4.3004e-26	2.37056e-24
CG9689	929.42	-4.42167	0.419478	-10.5409	5.59661e-26	3.06506e-24
AOX4	919.239	-5.99817	0.569672	-10.5292	6.33979e-26	3.44966e-24
Pvf2	291.969	4.80171	0.458258	10.4782	1.08814e-25	5.88291e-24
CG34155	154.852	-6.02621	0.577893	-10.4279	1.84922e-25	9.93395e-24
Mcm2	345.769	5.10451	0.48956	10.4267	1.87214e-25	9.99346e-24
Cpr65Ec	17019.1	8.65723	0.83196	10.4058	2.33224e-25	1.23711e-23
reb	171.586	5.56712	0.538666	10.335	4.89288e-25	2.57916e-23
CG16798	1136.36	-3.81478	0.369676	-10.3193	5.76652e-25	3.0208e-23
Cpr72Ea	244.431	-4.48449	0.435074	-10.3074	6.52287e-25	3.39592e-23
CG1368	5104.52	7.71936	0.749417	10.3005	7.0108e-25	3.62755e-23
CG1275	170.668	-5.66197	0.549884	-10.2967	7.29439e-25	3.75127e-23
CG6867	274.011	-4.24139	0.415922	-10.1975	2.0334e-24	1.03938e-22
Spc25	256.73	4.58681	0.450447	10.1828	2.36669e-24	1.20245e-22
CG9990	135.862	6.6261	0.651087	10.177	2.51238e-24	1.26883e-22
Dat	187.289	-4.64951	0.457086	-10.1721	2.64231e-24	1.3265e-22
bru-3	191.97	-4.62728	0.455053	-10.1687	2.7364e-24	1.36561e-22
Mlc2	694.382	-6.97252	0.685817	-10.1667	2.7911e-24	1.38471e-22
CG15005	159.339	-7.70358	0.759001	-10.1496	3.32609e-24	1.63917e-22
CG5065	165.757	-4.4352	0.437003	-10.1491	3.34286e-24	1.63917e-22
obst-A	4474.33	4.28281	0.422143	10.1454	3.47338e-24	1.69332e-22
Cpr78Cc	662.98	6.97549	0.688289	10.1345	3.88202e-24	1.88166e-22
CG33288	323.489	-5.5532	0.550419	-10.089	6.1766e-24	2.97677e-22
E(spl)mgamma-HLH	118.658	5.7643	0.571849	10.0801	6.76561e-24	3.23038e-22
Lcp65Ae	150.939	7.85824	0.779595	10.0799	6.77943e-24	3.23038e-22
CG10527	396.131	-5.01353	0.498458	-10.0581	8.46269e-24	4.00979e-22
GstE6	698.621	-5.78941	0.577728	-10.021	1.23251e-23	5.80724e-22
CG30069	6837.91	3.28376	0.328358	10.0005	1.5159e-23	7.10284e-22
CG12164	160.314	8.35362	0.837524	9.9742	1.97696e-23	9.21199e-22
CG17386	138.672	7.15592	0.720735	9.92865	3.12471e-23	1.44801e-21
Fancd2	179.066	5.11008	0.516712	9.88961	4.61835e-23	2.12848e-21
CG15628	220.743	4.50595	0.456305	9.87486	5.35083e-23	2.45266e-21
bol	241.51	-5.76103	0.584343	-9.85899	6.26786e-23	2.85747e-21
amd	283.68	-4.94188	0.504614	-9.79339	1.20193e-22	5.45005e-21
FANCI	208.295	6.71074	0.685887	9.78402	1.31863e-22	5.94723e-21
CG4089	364.717	-3.23419	0.330658	-9.78107	1.35765e-22	6.09066e-21
Mcm10	168.776	6.4588	0.663145	9.73965	2.04258e-22	9.11489e-21
Teh2	770.125	-4.30907	0.443092	-9.72499	2.35938e-22	1.04732e-20
spz3	229.563	3.80631	0.391748	9.71621	2.57181e-22	1.13564e-20
f	102.185	-6.58743	0.679031	-9.70122	2.97911e-22	1.30863e-20
Ccn	298.727	-5.24835	0.541042	-9.70046	3.00141e-22	1.3116e-20
CG14608	122.627	-4.94876	0.511791	-9.6695	4.06378e-22	1.7667e-20
tnc	103.932	-5.47007	0.566084	-9.66301	4.32956e-22	1.87259e-20
CG17450	93.9643	-5.70597	0.59062	-9.66098	4.41603e-22	1.90024e-20
Cpr49Ae	284.751	-9.7713	1.01221	-9.65345	4.75286e-22	2.0348e-20
Faa	115.401	-6.59741	0.683497	-9.65243	4.80036e-22	2.04476e-20
CG31871	691.006	5.12553	0.532157	9.6316	5.88049e-22	2.49226e-20
CG10019	106.984	-7.18834	0.74641	-9.63054	5.94149e-22	2.50553e-20
Hsc70-3	760.195	-3.48794	0.362331	-9.62641	6.18521e-22	2.59533e-20
CG14960	251.111	-6.38838	0.665491	-9.5995	8.03314e-22	3.35404e-20
fzy	313.094	6.75689	0.704995	9.58432	9.30703e-22	3.86677e-20
CG13744	147.736	-8.53646	0.892425	-9.56546	1.11701e-21	4.61806e-20
CG9752	178.253	5.7431	0.601124	9.55393	1.2487e-21	5.13732e-20
CG8173	238.985	3.83994	0.402018	9.55165	1.27652e-21	5.2263e-20
tau	184.694	-7.5075	0.789509	-9.50908	1.92354e-21	7.83727e-20
Msh6	186.383	4.46312	0.470044	9.49511	2.19969e-21	8.91931e-20
DIP-theta	128.002	-4.57606	0.48252	-9.48367	2.45491e-21	9.90656e-20
Cralbp	139.065	4.65638	0.491028	9.48293	2.47253e-21	9.93013e-20
Mdr65	469.503	-4.71272	0.500227	-9.42116	4.46123e-21	1.78322e-19
CG9503	177.101	-4.35683	0.462528	-9.4196	4.52793e-21	1.80135e-19
Cyp12a4	189.889	-6.54843	0.697126	-9.39346	5.80635e-21	2.2991e-19
rk	109.155	4.58007	0.488015	9.3851	6.28549e-21	2.47719e-19
Neurochondrin	113.08	-6.98665	0.744812	-9.38042	6.57118e-21	2.57774e-19
mey	497.943	-11.7251	1.25379	-9.35173	8.62255e-21	3.36679e-19
CG13842	149.177	-4.81642	0.515565	-9.34202	9.45098e-21	3.67325e-19
msb1l	151.741	6.24597	0.670383	9.31702	1.19653e-20	4.62914e-19
Spn42Dd	135.804	-4.92631	0.528785	-9.31628	1.20487e-20	4.64012e-19
Rab23	820.804	-2.95321	0.31709	-9.31348	1.23717e-20	4.74284e-19
CG5873	1498.54	3.85657	0.416774	9.25339	2.1748e-20	8.29967e-19
ana3	211.719	3.94932	0.428321	9.22047	2.95795e-20	1.12376e-18
CG8306	2205.08	-2.89081	0.313765	-9.21332	3.16191e-20	1.19585e-18
E(spl)mdelta-HLH	199.224	3.55807	0.38666	9.20206	3.51156e-20	1.32217e-18
nerfin-1	139.926	4.66779	0.507346	9.20042	3.56553e-20	1.33652e-18
s-cup	340.686	-4.99154	0.543864	-9.17791	4.39536e-20	1.64029e-18
CG32032	495.443	-3.90356	0.425662	-9.17056	4.70583e-20	1.74841e-18
CG9294	222.181	-9.90229	1.08004	-9.16847	4.79758e-20	1.76854e-18
CG7214	125.269	-7.79896	0.850637	-9.16838	4.80194e-20	1.76854e-18
Hr46	200.271	-8.23534	0.898767	-9.16293	5.05047e-20	1.85198e-18
CG6055	852.538	-6.43922	0.703901	-9.1479	5.80525e-20	2.11955e-18
CG9628	151.418	-4.94229	0.543084	-9.10042	8.99806e-20	3.27111e-18
DNA-ligI	154.763	4.18229	0.460496	9.08214	1.0646e-19	3.8536e-18
Eip75B	801.761	-3.5121	0.386949	-9.07637	1.12252e-19	4.04587e-18
Zwilch	122.56	5.76399	0.637142	9.04664	1.47442e-19	5.29158e-18
CG2781	1048.01	2.81155	0.310808	9.04592	1.48404e-19	5.30357e-18
CG32855	118.622	-4.7797	0.528879	-9.03742	1.60418e-19	5.70873e-18
CG15473	84.2574	-4.95165	0.548134	-9.03365	1.66038e-19	5.88389e-18
CG31121	160.941	-3.69933	0.409917	-9.02458	1.8039e-19	6.36573e-18
GstE3	438.804	-4.50738	0.49971	-9.02	1.88095e-19	6.60996e-18
CG13042	78.324	-5.74844	0.640709	-8.97199	2.91205e-19	1.0191e-17
Cas	977.017	3.3454	0.373012	8.96863	3.00233e-19	1.04635e-17
amos	142.657	7.41358	0.828661	8.94646	3.67053e-19	1.26996e-17
CG7126	121.812	-7.10666	0.794363	-8.94636	3.67405e-19	1.26996e-17
Epac	180.747	-4.11541	0.460079	-8.94501	3.71902e-19	1.28025e-17
Sh	802.237	-3.89962	0.435992	-8.94425	3.74485e-19	1.28391e-17
CG14567	256.818	-3.44746	0.387657	-8.89305	5.94516e-19	2.03002e-17
CG34309	477.105	-5.38598	0.605749	-8.89144	6.03211e-19	2.05141e-17
CG9134	607.672	3.05225	0.343643	8.88203	6.56528e-19	2.22376e-17
CG32668	180.247	-4.10067	0.464054	-8.83663	9.86482e-19	3.328e-17
BBS8	169.422	-4.21938	0.478462	-8.81863	1.1587e-18	3.89342e-17
Rab3	635.741	-3.09085	0.350549	-8.81718	1.17377e-18	3.9284e-17
GstE4	3186.53	-4.17161	0.474055	-8.79984	1.37015e-18	4.5659e-17
sog	143.698	-4.48042	0.509171	-8.79943	1.37508e-18	4.5659e-17
Dhit	172.829	-4.38071	0.501401	-8.73694	2.39515e-18	7.92186e-17
CG8910	127.433	-4.19463	0.480492	-8.72988	2.54949e-18	8.39936e-17
Gfat1	279.55	3.3364	0.382652	8.71913	2.8035e-18	9.20028e-17
e	68.9454	-5.47479	0.628228	-8.71466	2.91636e-18	9.53355e-17
CG32428	279.82	3.67846	0.422416	8.70814	3.08907e-18	1.00592e-16
CG9743	161.558	-4.60629	0.531043	-8.67404	4.17063e-18	1.35289e-16
CG13046	79.2726	6.39339	0.73712	8.67347	4.19149e-18	1.35445e-16
CG14274	271.128	-6.28453	0.725809	-8.65865	4.77366e-18	1.53668e-16
niki	203.697	-5.1521	0.595296	-8.65469	4.94251e-18	1.58498e-16
Brd	128.78	7.70195	0.890195	8.65198	5.06129e-18	1.61693e-16
CR45952	105.82	8.15584	0.947321	8.60937	7.34629e-18	2.33806e-16
fng	887.037	-2.78745	0.324459	-8.59107	8.61666e-18	2.73207e-16
wntD	138.822	-9.23416	1.07555	-8.58552	9.04272e-18	2.85642e-16
CG14921	68.5155	-4.88236	0.569251	-8.57681	9.75366e-18	3.06949e-16
Obp99c	76.9089	-6.26889	0.731542	-8.56942	1.04004e-17	3.26085e-16
Mcm7	98.1069	5.47129	0.641177	8.5332	1.42355e-17	4.44675e-16
Hsc70-2	168.051	-4.1161	0.482423	-8.53215	1.43655e-17	4.47081e-16
mad2	165.24	4.27969	0.502539	8.51612	1.64985e-17	5.11575e-16
CG15080	900.743	-6.06537	0.712978	-8.50709	1.78348e-17	5.50985e-16
CG6836	363.392	7.31991	0.862725	8.48464	2.16385e-17	6.66057e-16
CG17839	562.377	-4.49563	0.529971	-8.48277	2.19893e-17	6.74393e-16
CG12017	79.3608	-7.34796	0.866387	-8.48115	2.22971e-17	6.81355e-16
wmd	277.7	3.62231	0.427137	8.48046	2.24309e-17	6.82969e-16
CG7236	128.998	-5.87003	0.692586	-8.47552	2.34032e-17	7.10008e-16
mwh	108.025	-8.64993	1.02364	-8.45021	2.90776e-17	8.78997e-16
CG42492	73.0714	-4.81328	0.571101	-8.42807	3.51398e-17	1.05846e-15
Mcm6	396.225	4.08103	0.484881	8.41656	3.87712e-17	1.16369e-15
CG11966	90.9028	-8.00485	0.952928	-8.40027	4.45454e-17	1.33226e-15
sc	121.708	7.5505	0.905294	8.34039	7.4048e-17	2.20679e-15
pgant8	208.882	3.43477	0.412199	8.33279	7.89583e-17	2.34484e-15
CG31323	122.671	-4.42522	0.531681	-8.32307	8.57107e-17	2.53643e-15
CG13318	114.167	-5.09307	0.612202	-8.31925	8.85188e-17	2.61038e-15
jeb	322.276	-3.18503	0.38326	-8.31036	9.54119e-17	2.80385e-15
Naam	465.847	-3.38028	0.406861	-8.3082	9.71675e-17	2.84552e-15
CG2016	145.176	-4.05482	0.488099	-8.30739	9.78312e-17	2.85504e-15
ase	98.7129	4.61476	0.556929	8.28609	1.17036e-16	3.40372e-15
CG15209	116.855	-5.43491	0.657053	-8.27164	1.32125e-16	3.82936e-15
mus301	107.988	4.43788	0.538002	8.24882	1.59968e-16	4.62043e-15
CG11069	850.509	-2.58927	0.314492	-8.23317	1.82321e-16	5.24809e-15
CG32085	128.978	-4.14594	0.504887	-8.21163	2.18213e-16	6.25989e-15
CG12038	116.566	-3.92898	0.479053	-8.20156	2.37281e-16	6.78383e-15
pon	254.312	4.02427	0.490927	8.19729	2.45858e-16	7.0053e-15
dgt3	100.703	4.84209	0.590776	8.19615	2.48203e-16	7.0474e-15
CG10362	135.921	-3.85691	0.470598	-8.19576	2.49007e-16	7.0474e-15
RecQ4	101.998	6.6055	0.806457	8.19077	2.59558e-16	7.32144e-15
CG8854	64.6537	-6.939	0.849715	-8.16627	3.18083e-16	8.94236e-15
CG17075	296.2	-3.41118	0.419076	-8.13976	3.96071e-16	1.10979e-14
aurA	86.0838	4.86817	0.598303	8.13663	4.0644e-16	1.13507e-14
Ance-2	96.5215	-8.46795	1.04173	-8.12873	4.33803e-16	1.20749e-14
sel	346.344	-2.72666	0.335718	-8.12188	4.59024e-16	1.27349e-14
nyo	187.537	-10.65	1.31184	-8.1184	4.72376e-16	1.30623e-14
Set	1039.41	2.40795	0.296871	8.11112	5.01558e-16	1.3824e-14
Mhcl	241.327	-2.76296	0.341781	-8.084	6.26761e-16	1.72186e-14
CG11658	158.688	-3.67766	0.455421	-8.07529	6.73155e-16	1.84331e-14
Mrp4	120.74	-4.2066	0.521239	-8.07039	7.00726e-16	1.9126e-14
CG15322	72.3992	-5.46324	0.677382	-8.06524	7.30933e-16	1.98861e-14
alpha-Man-Ia	165.938	-3.78956	0.470041	-8.06219	7.49379e-16	2.03224e-14
dpr4	146.139	-5.60888	0.696803	-8.04946	8.31632e-16	2.24807e-14
CycA	155.415	4.21998	0.524919	8.03929	9.0358e-16	2.43476e-14
Cad87A	1782.06	-2.3122	0.288091	-8.02595	1.00739e-15	2.70584e-14
Rtnl1	577.648	-2.61022	0.325468	-8.0199	1.0583e-15	2.83356e-14
Sik2	216.822	-3.22095	0.402187	-8.00858	1.16042e-15	3.09716e-14
CG42339	129.592	-3.89306	0.486626	-8.0001	1.24322e-15	3.30767e-14
GstT4	253.91	-3.22503	0.403372	-7.99517	1.29398e-15	3.4319e-14
CG8245	370.09	-3.76564	0.472515	-7.96935	1.5951e-15	4.21726e-14
CG10264	86.0678	5.76826	0.724568	7.96097	1.70692e-15	4.4988e-14
polo	111.594	7.30225	0.91877	7.94785	1.8977e-15	4.98605e-14
ac	81.5599	7.28167	0.916666	7.94364	1.96335e-15	5.14252e-14
CG14598	91.4061	5.27026	0.663546	7.94258	1.98024e-15	5.17069e-14
CG10268	245.607	-2.99423	0.377711	-7.92731	2.23936e-15	5.82926e-14
CG32318	85.4019	6.51642	0.824335	7.90507	2.67791e-15	6.94938e-14
vret	84.1809	5.56692	0.704788	7.89872	2.81788e-15	7.29019e-14
DNApol-delta	202.488	2.94903	0.373867	7.8879	3.07309e-15	7.92614e-14
CG15666	361.47	-3.74963	0.476458	-7.8698	3.55199e-15	9.13337e-14
Spn43Aa	933.844	-5.46858	0.695753	-7.85995	3.84302e-15	9.85167e-14
CG9815	106.385	-3.55243	0.452126	-7.85717	3.92911e-15	1.00419e-13
CG9360	300.098	-3.93084	0.500592	-7.85238	4.08214e-15	1.04015e-13
CG17572	91.0731	-6.33079	0.806423	-7.85046	4.1453e-15	1.05306e-13
cDIP	320.637	-6.20227	0.790346	-7.84753	4.24317e-15	1.07468e-13
CG5909	84.6516	-6.02999	0.769825	-7.83294	4.766e-15	1.20349e-13
CG7708	376.025	-4.83071	0.616943	-7.83007	4.87585e-15	1.22755e-13
CG10348	80.3725	-8.19609	1.04768	-7.8231	5.15365e-15	1.29363e-13
CG5391	139.748	-9.5684	1.22339	-7.82119	5.23259e-15	1.30955e-13
CG7402	320.959	5.04095	0.644574	7.8206	5.25741e-15	1.31186e-13
dao	129.123	-4.04558	0.517421	-7.81874	5.33535e-15	1.32738e-13
CG13634	84.4777	-8.52525	1.09043	-7.81821	5.35792e-15	1.32908e-13
Ssb-c31a	236.08	3.33962	0.427953	7.8037	6.01199e-15	1.48695e-13
CG13748	87.6514	-8.66451	1.11077	-7.80049	6.16689e-15	1.52081e-13
CG14626	60.1965	-6.95848	0.892525	-7.7964	6.36977e-15	1.56626e-13
CG13893	205.111	-4.3013	0.552292	-7.78809	6.80285e-15	1.66788e-13
CG42261	321.362	-3.90914	0.502216	-7.78378	7.03889e-15	1.72075e-13
CG1673	232.339	3.72888	0.479911	7.76995	7.8516e-15	1.91388e-13
Art1	632.212	2.64668	0.341662	7.74649	9.447e-15	2.29614e-13
Chd3	69.1118	6.84262	0.883684	7.74329	9.68761e-15	2.34785e-13
Gen	97.558	4.09532	0.529167	7.73919	1.00052e-14	2.41788e-13
CG34136	145.81	-3.4475	0.446264	-7.72525	1.1163e-14	2.68996e-13
CG13720	105.141	-5.84506	0.757406	-7.71721	1.18903e-14	2.85705e-13
Cpr66Cb	81.4956	-5.25553	0.681848	-7.70777	1.28038e-14	3.06783e-13
rtet	482.652	-2.88771	0.375715	-7.68592	1.51907e-14	3.62942e-13
CG12481	161.94	9.73128	1.26657	7.68319	1.55176e-14	3.69705e-13
CG9313	135.608	-5.5755	0.725998	-7.67978	1.59367e-14	3.7862e-13
CG13386	128.644	-10.0424	1.30842	-7.67518	1.6518e-14	3.91329e-13
antdh	4943.4	-3.4616	0.451371	-7.66909	1.73223e-14	4.09233e-13
sca	620.851	3.41672	0.445648	7.66688	1.76236e-14	4.15189e-13
CR45536	56.0362	-6.12287	0.800161	-7.65204	1.97814e-14	4.64725e-13
Cyp9b2	192.767	-5.05574	0.662211	-7.63463	2.26469e-14	5.30566e-13
Sse	79.6138	6.44386	0.844266	7.6325	2.30237e-14	5.37901e-13
CG15143	111.26	-5.70098	0.747309	-7.62869	2.37157e-14	5.52535e-13
CG6362	176.717	-6.56775	0.861167	-7.62657	2.41089e-14	5.6015e-13
Rgk1	134.913	-7.62643	1.00015	-7.62527	2.43523e-14	5.6425e-13
Det	87.4677	5.09432	0.66817	7.62428	2.45394e-14	5.67028e-13
spn-E	56.419	4.9669	0.651634	7.62223	2.49331e-14	5.74552e-13
Dop1R1	103.807	-7.81618	1.02633	-7.61565	2.62364e-14	6.02937e-13
DNApol-alpha50	76.0338	4.96835	0.65256	7.61362	2.66517e-14	6.10816e-13
RpA-70	756.393	2.4063	0.316454	7.60395	2.87219e-14	6.56478e-13
CG32694	116.442	5.00809	0.659905	7.58911	3.22115e-14	7.34249e-13
atk	47.2111	-6.22895	0.822552	-7.57271	3.65508e-14	8.30914e-13
CG42450	249.76	-3.35205	0.442953	-7.5675	3.80462e-14	8.62585e-13
lds	411.318	2.47301	0.326905	7.56491	3.88136e-14	8.77623e-13
Klp64D	414.415	-2.52073	0.333245	-7.56421	3.90225e-14	8.79989e-13
CG3430	117.608	3.36103	0.444621	7.55932	4.05168e-14	9.1125e-13
CG11836	108.771	-3.69773	0.490249	-7.54257	4.60812e-14	1.03364e-12
bchs	506.591	-2.34951	0.311802	-7.53528	4.8729e-14	1.09013e-12
CG3104	162.789	-3.4005	0.452028	-7.52276	5.36298e-14	1.19571e-12
CG13868	134.017	-4.04992	0.538373	-7.52252	5.37317e-14	1.19571e-12
CG15213	85.9057	7.88103	1.0485	7.51645	5.62822e-14	1.24917e-12
CG14342	131.991	-3.33441	0.443712	-7.51481	5.69915e-14	1.26159e-12
CG14688	95.185	3.73183	0.499376	7.47299	7.8393e-14	1.7308e-12
CG3257	325.7	-2.97755	0.398685	-7.46843	8.11562e-14	1.7825e-12
Cpr92A	116.146	-7.20509	0.96474	-7.46843	8.11574e-14	1.7825e-12
Lcp65Ac	182.269	9.11257	1.2215	7.46013	8.64352e-14	1.89349e-12
CG12605	233.417	-3.29972	0.442708	-7.45347	9.09144e-14	1.98646e-12
CG32369	168.334	3.14497	0.423421	7.42753	1.10643e-13	2.41127e-12
Amph	95.7094	-3.5269	0.474911	-7.42646	1.11544e-13	2.42465e-12
Hexo2	652.045	-4.79498	0.645867	-7.4241	1.1355e-13	2.46127e-12
knrl	74.4519	-4.57609	0.616408	-7.42379	1.13812e-13	2.46127e-12
trbd	638.131	-2.27693	0.306861	-7.42005	1.17078e-13	2.52542e-12
CG30463	126.458	-3.75602	0.507172	-7.40582	1.3034e-13	2.80431e-12
crc	500.1	2.76347	0.373896	7.39102	1.45707e-13	3.12696e-12
CG6329	442.449	-3.08733	0.418142	-7.38345	1.54241e-13	3.30169e-12
CG14406	75.2513	-8.59265	1.16399	-7.38204	1.55886e-13	3.32846e-12
CG15615	71.7597	6.2002	0.840132	7.38004	1.58243e-13	3.37025e-12
CycE	56.4769	4.45471	0.603813	7.37762	1.6114e-13	3.42331e-12
CG13599	59.3055	6.01484	0.815978	7.37133	1.68937e-13	3.57993e-12
mus308	139.692	3.19352	0.433348	7.36941	1.71387e-13	3.62276e-12
CG13721	44.0516	-5.17349	0.703076	-7.35837	1.86163e-13	3.92525e-12
CG12817	46.9625	-6.18694	0.841425	-7.35292	1.93919e-13	4.07858e-12
Syt4	1258.45	-2.48741	0.338336	-7.35189	1.95416e-13	4.09986e-12
CG5597	182.436	-3.12236	0.425381	-7.34014	2.13375e-13	4.46553e-12
CG13690	90.4654	6.70479	0.913838	7.33696	2.18504e-13	4.56155e-12
CR31451	141.747	-3.28506	0.448227	-7.32901	2.31856e-13	4.82834e-12
osp	42.4283	-6.19092	0.845407	-7.32301	2.4247e-13	5.03649e-12
CG7272	452.832	-2.75096	0.375676	-7.32269	2.43046e-13	5.03649e-12
CG8920	75.2514	-4.42038	0.604479	-7.31271	2.618e-13	5.41181e-12
hdc	3106.15	3.01131	0.411817	7.31224	2.6272e-13	5.41756e-12
CG4329	86.6401	-3.95256	0.5407	-7.31007	2.66994e-13	5.49226e-12
Ndc80	83.1933	4.28669	0.586996	7.30276	2.81933e-13	5.78545e-12
CG15878	62.2377	-4.21497	0.580153	-7.26528	3.72274e-13	7.62077e-12
Tsp42Ej	198.478	-3.12796	0.430597	-7.26426	3.75099e-13	7.66002e-12
CG5281	69.8628	-3.58875	0.49429	-7.26041	3.85923e-13	7.86201e-12
verm	907.113	5.81833	0.802793	7.24761	4.24199e-13	8.62096e-12
RfC3	95.8696	3.56362	0.491878	7.24493	4.3265e-13	8.77156e-12
CG13855	129.268	-3.4775	0.480086	-7.2435	4.37255e-13	8.84367e-12
CG7759	41.6871	-5.51227	0.761115	-7.24236	4.40952e-13	8.89711e-12
Osi16	50.3239	-7.21474	0.996353	-7.24115	4.44898e-13	8.95529e-12
MESK2	78.0673	-5.19674	0.717799	-7.23982	4.49267e-13	9.0217e-12
Tom	369.57	2.69283	0.371967	7.23942	4.50615e-13	9.02728e-12
wus	61.9406	-4.07169	0.562726	-7.23566	4.63263e-13	9.25866e-12
kkv	82.3382	-4.08265	0.565096	-7.22471	5.0218e-13	1.00127e-11
CG11498	46.7183	-4.65825	0.645535	-7.21611	5.34972e-13	1.06414e-11
Nup133	315.381	2.53873	0.352945	7.19299	6.33881e-13	1.25792e-11
Sln	141.66	-3.39582	0.472213	-7.19128	6.4185e-13	1.27074e-11
SmE	284.917	2.43638	0.340166	7.16233	7.93198e-13	1.56671e-11
CG7372	469.014	2.41901	0.337869	7.1596	8.09151e-13	1.59448e-11
feo	363.891	4.07124	0.568929	7.15596	8.30867e-13	1.63346e-11
dpr21	106.356	-3.62204	0.506817	-7.14663	8.89311e-13	1.74429e-11
CG9509	41.3561	-6.40592	0.89702	-7.14133	9.24328e-13	1.80877e-11
Exn	114.614	-3.47223	0.487885	-7.1169	1.1038e-12	2.15004e-11
Orc6	56.0057	4.62174	0.649404	7.1169	1.10383e-12	2.15004e-11
tefu	553.975	2.95186	0.415148	7.11037	1.15736e-12	2.24911e-11
CG10339	146.383	-3.54668	0.499318	-7.10304	1.2204e-12	2.36617e-11
Cyp49a1	49.7721	-4.07462	0.574151	-7.09677	1.27705e-12	2.47034e-11
dpr1	53.8181	-5.15374	0.730275	-7.05726	1.69813e-12	3.27735e-11
CG12858	143.156	-5.28613	0.749108	-7.05656	1.70679e-12	3.28654e-11
timeout	85.3733	3.88779	0.553194	7.02789	2.0968e-12	4.02834e-11
Ccp84Ab	149.703	7.78977	1.10986	7.01873	2.23896e-12	4.29168e-11
CG1632	39.0404	-6.28376	0.895621	-7.01609	2.28165e-12	4.36359e-11
CG34247	283.884	-3.97678	0.566877	-7.01525	2.29535e-12	4.37987e-11
yellow-e2	59.1398	6.39486	0.911916	7.01255	2.34009e-12	4.45515e-11
CG6330	318.363	-2.84684	0.406019	-7.01158	2.35641e-12	4.47611e-11
VAChT	805.915	-3.40579	0.48589	-7.00938	2.39379e-12	4.5369e-11
Orc5	71.4125	4.409	0.629086	7.00859	2.4074e-12	4.55247e-11
shep	121.357	-3.49896	0.501127	-6.98217	2.90645e-12	5.4839e-11
Orc2	82.2649	7.1767	1.02873	6.97626	3.0315e-12	5.70706e-11
CG13737	225.601	-3.03911	0.436079	-6.96918	3.18803e-12	5.98839e-11
CR43432	87.853	4.21811	0.605847	6.96233	3.34693e-12	6.27289e-11
Cpr66D	1342.82	-4.06484	0.58575	-6.93955	3.93362e-12	7.35612e-11
Ggamma1	1228.52	-2.52127	0.364912	-6.90925	4.87207e-12	9.09094e-11
CG31918	200.006	3.19329	0.46229	6.90754	4.93141e-12	9.18134e-11
sm	44.6806	-4.23327	0.612938	-6.90652	4.96697e-12	9.22719e-11
E(spl)m8-HLH	123.888	7.7285	1.11937	6.90435	5.04323e-12	9.34826e-11
CG7166	136.74	-3.01348	0.436534	-6.90321	5.08406e-12	9.40328e-11
eg	35.4732	-5.20254	0.7546	-6.89443	5.40816e-12	9.98083e-11
CG33543	66.5984	-4.77674	0.694922	-6.87377	6.25258e-12	1.1514e-10
CG42232	1326.75	2.5711	0.374184	6.87121	6.36615e-12	1.16976e-10
Pms2	212.222	2.82876	0.411832	6.86873	6.47777e-12	1.18769e-10
TwdlE	1938.07	4.92808	0.718375	6.86004	6.88425e-12	1.25947e-10
Fbxl7	386.975	-2.98559	0.435298	-6.85873	6.94761e-12	1.26832e-10
fred	51.5425	-6.36812	0.929307	-6.85255	7.2547e-12	1.32151e-10
GstD8	350.884	-6.72885	0.983374	-6.84261	7.77625e-12	1.41347e-10
CG15144	72.2823	-6.24378	0.912691	-6.84106	7.86069e-12	1.42574e-10
mus205	155.081	2.67073	0.39074	6.83505	8.19767e-12	1.48367e-10
CG14627	36.0629	-5.83259	0.853862	-6.83083	8.44232e-12	1.52468e-10
bru-2	92.9708	-6.04672	0.885761	-6.82658	8.69635e-12	1.5672e-10
Eaat2	357.733	-4.97888	0.730175	-6.81875	9.18349e-12	1.65146e-10
CG5783	59.8419	-4.68082	0.687226	-6.81118	9.68045e-12	1.73713e-10
eys	84.7397	-3.69545	0.542747	-6.8088	9.84179e-12	1.76233e-10
sNPF	569.584	-2.72257	0.400151	-6.80385	1.01856e-11	1.82004e-10
Gfrl	106.451	-6.12088	0.90167	-6.78837	1.13405e-11	2.02211e-10
Ace	513.179	-2.48222	0.366405	-6.77452	1.24823e-11	2.21633e-10
CG18130	127.69	-3.87499	0.571995	-6.77452	1.24823e-11	2.21633e-10
Cpr50Ca	49.4642	-4.94148	0.730363	-6.76579	1.32583e-11	2.34916e-10
Toll-6	41.0774	-5.2423	0.775386	-6.76089	1.37146e-11	2.42493e-10
rho-5	202.293	-3.39292	0.502562	-6.75126	1.46571e-11	2.58615e-10
CG15704	63.0129	8.63797	1.28229	6.73638	1.62385e-11	2.85919e-10
CG43078	78.5605	-4.78507	0.710855	-6.73143	1.68005e-11	2.94747e-10
cutlet	74.7101	3.82293	0.567929	6.73135	1.68097e-11	2.94747e-10
Ptp99A	111.651	-2.77206	0.411833	-6.73103	1.68462e-11	2.94773e-10
Tsp42Ef	1652.62	-2.09352	0.311197	-6.72731	1.72831e-11	3.01793e-10
CG18190	355.327	2.37099	0.352713	6.72214	1.79072e-11	3.12044e-10
Uba2	1090.95	2.14193	0.319034	6.71381	1.89608e-11	3.29722e-10
CG7337	38.1421	-5.45751	0.813417	-6.70935	1.95487e-11	3.39246e-10
CG4914	674.239	-4.86175	0.725165	-6.70434	2.02324e-11	3.5039e-10
dgt6	138.317	3.10045	0.462826	6.69896	2.09901e-11	3.62768e-10
Ote	273.508	3.87163	0.578024	6.69804	2.11227e-11	3.64312e-10
Sdr	40.7076	4.37551	0.654829	6.68192	2.35835e-11	4.05925e-10
DNApol-epsilon255	181.815	2.5783	0.386026	6.67909	2.40433e-11	4.1261e-10
CG42337	98.129	-3.38956	0.5075	-6.67893	2.40698e-11	4.1261e-10
Gld	199.428	-2.74601	0.411566	-6.6721	2.52165e-11	4.31391e-10
CR45232	36.185	-4.45523	0.668041	-6.66909	2.57388e-11	4.39436e-10
GlyP	96.4935	3.40396	0.510606	6.6665	2.61968e-11	4.46351e-10
CG6431	36.5712	-6.7845	1.01821	-6.66316	2.68006e-11	4.55719e-10
Lsp1gamma	190.161	3.75084	0.563235	6.65946	2.74834e-11	4.66389e-10
CG15803	93.8247	-4.76187	0.715408	-6.65616	2.81074e-11	4.7602e-10
CG17599	208.281	-3.3961	0.510331	-6.6547	2.83887e-11	4.79819e-10
Cow	539.264	-2.40658	0.361669	-6.65409	2.85057e-11	4.80835e-10
CG4962	109.142	-3.43637	0.516788	-6.64949	2.94113e-11	4.95119e-10
CG42672	43.126	-6.97332	1.04889	-6.64827	2.96558e-11	4.98241e-10
CG14752	2352.74	8.23658	1.23959	6.64459	3.0406e-11	5.0983e-10
CG15651	57.4401	-6.10469	0.92175	-6.62293	3.52145e-11	5.89284e-10
Dh44-R1	46.9316	-5.27985	0.797437	-6.62102	3.56724e-11	5.95765e-10
igl	141.001	-4.67896	0.706745	-6.62044	3.58131e-11	5.96932e-10
Ir25a	93.6887	-4.7414	0.717441	-6.60877	3.87515e-11	6.44636e-10
CG7744	122.831	2.92461	0.442879	6.60363	4.01207e-11	6.66098e-10
alt	59.781	-3.69865	0.561077	-6.59206	4.33769e-11	7.18744e-10
CG34107	35.7181	-5.78861	0.878193	-6.5915	4.354e-11	7.20032e-10
glec	1330.37	-2.03676	0.309102	-6.58929	4.41934e-11	7.29407e-10
how	185.264	-2.67853	0.40657	-6.58812	4.45419e-11	7.33723e-10
CG7054	213.131	2.57644	0.391199	6.586	4.51831e-11	7.42834e-10
sip2	52.339	6.24593	0.948858	6.58258	4.62344e-11	7.5864e-10
CG4596	97.8526	-3.20764	0.487943	-6.5738	4.90467e-11	8.03223e-10
CG34114	78.3968	-4.0219	0.612424	-6.56718	5.1277e-11	8.38121e-10
Snmp2	41.312	7.44069	1.1336	6.56378	5.24593e-11	8.55787e-10
CG42322	85.4571	-5.38688	0.821785	-6.5551	5.56043e-11	9.05342e-10
hmw	67.6751	-3.96787	0.605509	-6.55295	5.64106e-11	9.16699e-10
RSG7	395.275	-3.31276	0.505657	-6.5514	5.70008e-11	9.24509e-10
NetB	193.455	-2.6197	0.400167	-6.54651	5.88985e-11	9.53455e-10
gukh	53.1025	3.81997	0.583996	6.54109	6.10727e-11	9.86757e-10
CG30101	1868.27	4.58947	0.702155	6.53627	6.30737e-11	1.01714e-09
CG9864	64.239	-6.00755	0.919929	-6.53045	6.55723e-11	1.05541e-09
Grip71	134.928	2.90845	0.445522	6.52819	6.65693e-11	1.06942e-09
2016-09-04	56.083	-3.40988	0.522484	-6.52628	6.74227e-11	1.08107e-09
CG13154	33.419	-6.39682	0.982687	-6.50952	7.53914e-11	1.20655e-09
CG30274	228.346	-4.82527	0.741502	-6.50743	7.64486e-11	1.21967e-09
psh	66.1968	-3.82346	0.587562	-6.50733	7.65002e-11	1.21967e-09
Cpr50Cb	52.9019	-8.9983	1.38303	-6.5062	7.70757e-11	1.22652e-09
CG43729	158.757	-6.52557	1.00407	-6.49909	8.08054e-11	1.28345e-09
CG13685	90.0129	-6.59265	1.01532	-6.4932	8.40297e-11	1.33216e-09
CG32040	217.867	-3.47756	0.535892	-6.4893	8.62344e-11	1.36454e-09
CG34354	47.9385	-5.9874	0.923311	-6.48471	8.89036e-11	1.40414e-09
lectin-28C	34.5287	4.25666	0.65725	6.47647	9.38933e-11	1.48018e-09
CG30089	156.555	-2.43368	0.376041	-6.47187	9.67985e-11	1.52313e-09
Atpalpha	3235.86	-2.40932	0.372763	-6.4634	1.02377e-10	1.60791e-09
CG30001	84.6767	3.42673	0.530414	6.46048	1.0437e-10	1.63616e-09
CG9541	243.845	-4.28457	0.663346	-6.45902	1.05384e-10	1.649e-09
CG33144	255.957	-3.10027	0.480037	-6.4584	1.05816e-10	1.65269e-09
Drl-2	79.6268	-4.11339	0.637141	-6.456	1.07504e-10	1.67595e-09
Caf1-105	104.001	2.92889	0.455214	6.43409	1.24217e-10	1.92997e-09
Spt	123.892	2.69317	0.418582	6.43404	1.24256e-10	1.92997e-09
CG8745	49.0281	-4.45282	0.692623	-6.42892	1.28516e-10	1.99247e-09
CG6201	32.2727	-6.04267	0.940416	-6.42553	1.31413e-10	2.03364e-09
CAP	186.953	-2.90004	0.451985	-6.41624	1.39679e-10	2.15761e-09
Dcp-1	231.252	2.62698	0.410013	6.40707	1.4834e-10	2.2872e-09
CG10137	153.923	-3.22969	0.504246	-6.40499	1.50375e-10	2.31434e-09
CG8646	241.28	3.20241	0.500121	6.40327	1.52085e-10	2.3364e-09
CG34261	43.0222	5.85455	0.914873	6.39931	1.56083e-10	2.39346e-09
CG32392	153.488	-5.15604	0.805862	-6.39817	1.57248e-10	2.40696e-09
Fhos	81.0009	-3.40014	0.532224	-6.38854	1.67478e-10	2.55889e-09
CG17111	311.494	-5.08436	0.797029	-6.37914	1.78089e-10	2.71609e-09
AnxB9	115.06	-2.75459	0.432216	-6.37319	1.85135e-10	2.81846e-09
Scgbeta	48.836	-4.46279	0.7004	-6.37177	1.86855e-10	2.83953e-09
CG13003	35.8245	-6.95961	1.09258	-6.36989	1.89163e-10	2.86943e-09
CG11319	93.9576	-3.75989	0.590778	-6.3643	1.96184e-10	2.97059e-09
CG10185	2436.12	-2.80196	0.441185	-6.35099	2.13937e-10	3.23359e-09
CG16820	924.878	2.32722	0.366826	6.34421	2.23566e-10	3.37309e-09
Dic1	114.588	-2.73847	0.43169	-6.34361	2.24447e-10	3.38033e-09
CG6426	212.01	2.60644	0.411064	6.34072	2.2869e-10	3.4381e-09
Manf	956.882	-2.64962	0.417915	-6.34009	2.29633e-10	3.44612e-09
CG7786	47.8705	-6.76172	1.06667	-6.33906	2.31169e-10	3.46301e-09
CG1635	38.3665	-4.6301	0.730533	-6.33797	2.32806e-10	3.48136e-09
Fpps	426.698	-1.97733	0.312146	-6.33463	2.37908e-10	3.55135e-09
CrebA	179.896	-2.41076	0.380593	-6.33422	2.38542e-10	3.55453e-09
CycB3	37.2628	5.39947	0.85364	6.32524	2.52847e-10	3.76049e-09
CG9135	431.603	2.80955	0.444199	6.32499	2.53256e-10	3.76049e-09
CG15630	270.497	-2.32934	0.368719	-6.3174	2.66008e-10	3.9429e-09
Ptpmeg2	64.0926	-3.04007	0.481308	-6.31627	2.67943e-10	3.96462e-09
Fit2	320.202	-2.15522	0.341652	-6.30822	2.82262e-10	4.16917e-09
CG32082	169.171	-2.22367	0.352624	-6.30608	2.86193e-10	4.21984e-09
CG13950	280.249	-5.05664	0.802953	-6.29755	3.02387e-10	4.45084e-09
CG13650	293.706	-2.80957	0.446303	-6.2952	3.07007e-10	4.51096e-09
tos	68.2702	3.4495	0.548242	6.29193	3.13547e-10	4.59906e-09
amon	368.744	-2.63872	0.419413	-6.29146	3.14493e-10	4.60492e-09
sosie	157.164	-7.84455	1.24802	-6.2856	3.2659e-10	4.77376e-09
AMPdeam	96.2385	-3.24661	0.51691	-6.28079	3.36852e-10	4.91524e-09
CG11638	108.226	-3.10341	0.494651	-6.27394	3.52016e-10	5.12764e-09
CG13972	77.3634	-2.77926	0.443004	-6.27367	3.52645e-10	5.12795e-09
CG12592	262.796	2.57082	0.409825	6.27297	3.54234e-10	5.14219e-09
CG6985	74.1145	3.30825	0.527856	6.26733	3.673e-10	5.32269e-09
E(spl)m6-BFM	34.0648	4.35556	0.695015	6.26686	3.68402e-10	5.32951e-09
Nep1	78.7709	-3.60275	0.575015	-6.26549	3.71665e-10	5.3675e-09
dar1	64.5781	-3.16395	0.505014	-6.26509	3.72622e-10	5.37212e-09
GV1	162.263	4.81154	0.76874	6.25899	3.87471e-10	5.57667e-09
IP3K1	100.313	-2.55231	0.408311	-6.2509	4.08092e-10	5.86345e-09
Nuf2	67.7275	3.17292	0.507851	6.24773	4.1647e-10	5.97366e-09
Nrg	251.084	-2.97642	0.476764	-6.24296	4.29364e-10	6.14814e-09
CG15564	44.8251	-4.23692	0.680161	-6.22929	4.68552e-10	6.69791e-09
CG13928	1456.28	-1.91884	0.308219	-6.22559	4.79738e-10	6.84622e-09
Jheh3	228.07	-3.65097	0.586849	-6.22131	4.93026e-10	7.02396e-09
CG4570	28.9694	5.46243	0.879096	6.21369	5.17534e-10	7.36068e-09
stg	85.9833	3.35424	0.539979	6.21178	5.23865e-10	7.43818e-09
CG13437	79.5702	-5.15335	0.82998	-6.209	5.33212e-10	7.55817e-09
RfC4	260.773	2.77205	0.446796	6.20428	5.49478e-10	7.77567e-09
Ero1L	332.847	-2.07608	0.334654	-6.20367	5.51601e-10	7.79263e-09
cv-2	250.498	-2.05828	0.332248	-6.19502	5.82766e-10	8.21915e-09
CG4757	45.2624	-8.32116	1.34346	-6.19384	5.87176e-10	8.26752e-09
CG30285	566.444	-3.58962	0.579602	-6.19324	5.89383e-10	8.28476e-09
Ndc1	162.371	2.45344	0.396256	6.19157	5.95683e-10	8.35939e-09
kek2	221.645	-2.39348	0.386603	-6.19107	5.97588e-10	8.37219e-09
Lim1	200.823	-2.36788	0.382917	-6.1838	6.25781e-10	8.75263e-09
E(spl)m7-HLH	251.002	2.2618	0.366134	6.17752	6.51178e-10	9.09277e-09
CG6231	48.1675	-4.60621	0.745793	-6.17626	6.56392e-10	9.15043e-09
CG15117	31.3843	-4.0941	0.66298	-6.17529	6.60403e-10	9.19115e-09
CG33177	515.425	-4.05557	0.657822	-6.16515	7.04162e-10	9.78402e-09
CG12998	28.0585	5.91261	0.959152	6.16442	7.0742e-10	9.81312e-09
CG13699	161.009	-2.85029	0.462402	-6.1641	7.08851e-10	9.81683e-09
Cyp12b2	120.98	-4.97588	0.808386	-6.15533	7.49232e-10	1.03591e-08
Tsp	38.3677	-3.64117	0.591755	-6.15316	7.59523e-10	1.04842e-08
dpr5	42.1491	-5.82531	0.946954	-6.15163	7.66909e-10	1.05688e-08
Fen1	141.252	2.92447	0.475578	6.14931	7.78211e-10	1.07071e-08
CG9766	104.502	-2.88695	0.469576	-6.14799	7.84716e-10	1.0779e-08
chrb	1131.47	-2.4409	0.398243	-6.12916	8.83454e-10	1.21139e-08
CG14507	31.2866	-7.08169	1.15545	-6.12892	8.84772e-10	1.21139e-08
CG6495	200.493	-2.94493	0.481984	-6.11001	9.96226e-10	1.36178e-08
spdo	90.8085	3.1696	0.519824	6.09744	1.07781e-09	1.47091e-08
Diap1	119.143	-2.32687	0.381723	-6.0957	1.0896e-09	1.4846e-08
BicD	100.358	-2.87541	0.472088	-6.09082	1.12332e-09	1.52807e-08
Sec63	561.042	-2.15568	0.354666	-6.07806	1.21643e-09	1.65208e-08
CG13375	38.9402	-4.36985	0.719284	-6.07528	1.23769e-09	1.67825e-08
Nlg4	31.8808	-5.31109	0.875603	-6.06564	1.31429e-09	1.77925e-08
CG3323	32.1073	4.21091	0.695308	6.05619	1.39387e-09	1.88396e-08
Gycalpha99B	107.61	-6.23526	1.03003	-6.05347	1.41758e-09	1.91294e-08
CG9850	36.2953	4.3324	0.715749	6.05296	1.42206e-09	1.91592e-08
Gbeta5	95.6544	-3.04224	0.50302	-6.04794	1.4671e-09	1.97344e-08
Jupiter	55.5288	-3.37419	0.558415	-6.04244	1.51801e-09	2.03868e-08
alphaSnap	1259.62	-1.76344	0.292033	-6.03849	1.55566e-09	2.08593e-08
Traf4	177.117	2.25198	0.373036	6.03688	1.57118e-09	2.10339e-08
CG1126	170.44	-2.60686	0.43202	-6.03413	1.59821e-09	2.13618e-08
CG31100	71.6699	4.05842	0.673155	6.02895	1.65031e-09	2.20233e-08
BthD	58.7549	7.54909	1.25313	6.02419	1.69956e-09	2.26447e-08
CG12836	78.2331	-7.6599	1.27216	-6.02118	1.73145e-09	2.30332e-08
Cdk1	775.632	2.27026	0.377435	6.01497	1.79918e-09	2.38965e-08
CG10864	44.2646	-5.60421	0.932162	-6.01205	1.83192e-09	2.4293e-08
FK506-bp1	1119.9	2.44687	0.407645	6.00245	1.94367e-09	2.57346e-08
net	38.433	3.90549	0.65085	6.00061	1.96579e-09	2.59867e-08
mam	269.964	-2.12646	0.354426	-5.99973	1.97641e-09	2.60643e-08
kek3	35.3429	-5.1912	0.865255	-5.99962	1.97785e-09	2.60643e-08
wbl	34.1727	-7.9168	1.31977	-5.99864	1.98979e-09	2.61807e-08
DOR	96.3115	-5.38253	0.897693	-5.99595	2.02296e-09	2.65758e-08
GILT2	34.126	4.19021	0.69889	5.99552	2.02839e-09	2.66057e-08
Glut1	42.5703	-4.07767	0.681127	-5.98665	2.14206e-09	2.8053e-08
His2Av	105.428	3.03816	0.507772	5.98332	2.1864e-09	2.85893e-08
CG2736	29.8342	6.11281	1.02242	5.97879	2.24796e-09	2.93488e-08
CG10311	31.1946	-6.53012	1.09315	-5.97369	2.31948e-09	3.02357e-08
CG2975	52.3529	3.18664	0.533806	5.96966	2.37753e-09	3.09446e-08
CG30154	26.3884	-5.50423	0.923279	-5.96161	2.49772e-09	3.24588e-08
CG42361	65.334	-2.87982	0.483186	-5.96006	2.52143e-09	3.27165e-08
CG30105	76.7618	3.2974	0.553349	5.95898	2.53819e-09	3.28834e-08
Orc1	69.6937	4.32256	0.725468	5.9583	2.54878e-09	3.297e-08
CG12420	23.3775	-5.51143	0.926874	-5.94626	2.74342e-09	3.54334e-08
CG33110	290.473	-2.85809	0.481887	-5.93104	3.01015e-09	3.88189e-08
CG11367	89.189	-2.61516	0.441375	-5.92503	3.12243e-09	4.02055e-08
CG30271	178.463	-5.27016	0.890887	-5.91563	3.30601e-09	4.25044e-08
Cpr92F	52.8174	-5.48114	0.927635	-5.90873	3.44762e-09	4.42575e-08
Mid1	146.61	-3.03287	0.513538	-5.90582	3.50895e-09	4.49764e-08
GNBP3	1087.53	-1.92932	0.32688	-5.90223	3.58623e-09	4.58972e-08
5-HT1A	90.2865	-7.24386	1.22877	-5.89522	3.74192e-09	4.78172e-08
CG14367	432.21	-2.24791	0.381559	-5.89138	3.8298e-09	4.88661e-08
fz2	157.915	-3.05384	0.519357	-5.88005	4.10155e-09	5.22545e-08
Apoltp	170.123	-2.39625	0.408265	-5.86935	4.37512e-09	5.56558e-08
CG3669	30.9122	-8.27732	1.41152	-5.86411	4.51546e-09	5.73545e-08
PVRAP	81.5506	-3.54034	0.604537	-5.85628	4.73337e-09	6.00319e-08
CG5280	53.6549	-4.09581	0.699767	-5.8531	4.8248e-09	6.10996e-08
CG45186	150.001	-2.07115	0.354012	-5.8505	4.90109e-09	6.19668e-08
CR44922	279.19	-2.41382	0.4126	-5.85026	4.90797e-09	6.19668e-08
msd1	61.1622	5.72444	0.979122	5.8465	5.02022e-09	6.32893e-08
CG17278	425.179	-3.59859	0.615853	-5.84326	5.11882e-09	6.4436e-08
CG34362	35.6287	-3.91177	0.669536	-5.84251	5.14192e-09	6.46303e-08
gudu	38.2084	-7.74844	1.32798	-5.83476	5.38689e-09	6.76087e-08
IM23	113.342	-4.48856	0.76963	-5.83211	5.47324e-09	6.85903e-08
Syt1	271.15	-3.06121	0.525066	-5.83015	5.53769e-09	6.92376e-08
klg	327.822	-2.04438	0.350663	-5.83004	5.54131e-09	6.92376e-08
CG34437	31.814	-7.77549	1.33547	-5.82229	5.80455e-09	7.24194e-08
CG34456	31.3264	-6.49092	1.11508	-5.82104	5.84818e-09	7.2856e-08
nemy	157.996	-3.66396	0.630217	-5.8138	6.10697e-09	7.59678e-08
Fas3	733.889	-1.71633	0.295619	-5.80589	6.40268e-09	7.95291e-08
CG15120	71.8459	-7.40373	1.27603	-5.80217	6.54604e-09	8.11902e-08
CG3777	31.1105	4.59758	0.792828	5.79896	6.6726e-09	8.26383e-08
olf186-F	40.8554	-3.905	0.673694	-5.79641	6.77499e-09	8.37834e-08
CG32521	182.95	-2.39084	0.412496	-5.79604	6.78987e-09	8.38444e-08
Cyp12d1-p	56.6822	-6.22281	1.07429	-5.79248	6.93551e-09	8.55177e-08
DNApol-alpha73	64.2037	4.78664	0.826403	5.79214	6.94957e-09	8.55659e-08
Gmap	137.188	-2.63468	0.4551	-5.78924	7.07057e-09	8.69289e-08
CG17121	545.64	-3.00919	0.52002	-5.78668	7.17923e-09	8.81363e-08
Teh3	142.017	-6.02619	1.0423	-5.78161	7.39871e-09	9.06987e-08
GstD2	168.836	-3.49118	0.603971	-5.78037	7.45378e-09	9.11626e-08
Cyp4s3	110.556	-3.67829	0.636353	-5.78027	7.45817e-09	9.11626e-08
pic	776.143	1.89074	0.327174	5.77901	7.51432e-09	9.1716e-08
tef	156.431	2.62608	0.45449	5.77809	7.55548e-09	9.20851e-08
tsh	160.676	2.66936	0.462162	5.77582	7.65813e-09	9.32016e-08
jp	86.18	-5.89613	1.02092	-5.77533	7.68023e-09	9.33358e-08
Efhc1.2	39.82	-3.578	0.619678	-5.77397	7.74234e-09	9.39546e-08
shu	39.5563	6.16485	1.06774	5.77373	7.75343e-09	9.39546e-08
CG42541	29.869	-4.7759	0.828325	-5.76573	8.13051e-09	9.83826e-08
CG13436	96.0383	2.81357	0.488117	5.76413	8.20804e-09	9.91785e-08
CG5890	123.029	-3.71381	0.644691	-5.76061	8.3811e-09	1.01125e-07
CG7565	236.69	-2.1768	0.378036	-5.7582	8.5017e-09	1.02433e-07
CG14431	27.8061	-7.87339	1.36839	-5.75377	8.7274e-09	1.05003e-07
CG43373	65.6716	-5.29971	0.921195	-5.75308	8.76336e-09	1.05285e-07
Cpr35B	43.1799	9.06763	1.5767	5.75103	8.87024e-09	1.06418e-07
pip	35.647	-3.56808	0.620648	-5.74896	8.97967e-09	1.07577e-07
CG16734	105.524	3.26563	0.568284	5.74647	9.1124e-09	1.09013e-07
Oseg2	260.18	-3.07318	0.535423	-5.73973	9.48302e-09	1.13286e-07
Pka-C3	286.273	-2.25243	0.392647	-5.73654	9.66321e-09	1.15275e-07
CG34205	28.7094	-7.9585	1.38749	-5.73588	9.70056e-09	1.15557e-07
betaGlu	223.327	2.01796	0.352206	5.72948	1.00737e-08	1.19833e-07
stl	25.7374	-4.22984	0.738468	-5.72786	1.01708e-08	1.20817e-07
CG42458	83.3785	-2.49117	0.435385	-5.72177	1.0542e-08	1.25051e-07
E2f1	91.672	2.75881	0.483048	5.71124	1.12154e-08	1.32853e-07
CG10208	48.1732	-3.94522	0.69094	-5.70993	1.13021e-08	1.33691e-07
CG44085	36.2865	-3.90248	0.683904	-5.70617	1.15546e-08	1.36486e-07
CG16965	23.1935	-5.01392	0.879587	-5.70032	1.19583e-08	1.41058e-07
Hsp67Ba	166.789	2.13883	0.375323	5.69865	1.20759e-08	1.42246e-07
CG8239	32.8409	-3.66526	0.643416	-5.69656	1.22247e-08	1.43798e-07
SP1029	37.1587	-3.68295	0.647049	-5.69192	1.25615e-08	1.47554e-07
Trpgamma	25.2106	-6.54995	1.15136	-5.68887	1.27884e-08	1.5001e-07
CG7896	1482.71	-2.11784	0.373249	-5.67406	1.39452e-08	1.63352e-07
CG34398	84.6815	-2.49087	0.439178	-5.67166	1.41416e-08	1.65317e-07
CG9522	20.9117	-5.24021	0.923975	-5.67138	1.41656e-08	1.65317e-07
CG3328	50.243	-3.44644	0.607698	-5.6713	1.41717e-08	1.65317e-07
rig	446.214	1.77971	0.314032	5.66731	1.45057e-08	1.68979e-07
CG9194	25.4575	-7.81404	1.37963	-5.66388	1.47986e-08	1.71945e-07
CG31522	60.2331	2.88677	0.509683	5.66385	1.4801e-08	1.71945e-07
CG42741	153.95	-2.26602	0.400149	-5.66293	1.4881e-08	1.72636e-07
CG10131	39.4429	5.87481	1.03766	5.66158	1.49988e-08	1.73733e-07
Caf1-180	244.817	2.38701	0.42163	5.66137	1.50168e-08	1.73733e-07
orb2	122.734	-2.44925	0.433017	-5.65624	1.54727e-08	1.78763e-07
iav	148.185	-3.14165	0.556023	-5.65022	1.60246e-08	1.84886e-07
CG5337	115.453	-2.50131	0.442713	-5.64997	1.60478e-08	1.849e-07
CR45514	21.2295	-5.43224	0.961686	-5.64866	1.61707e-08	1.86062e-07
DNApol-eta	140.742	2.15687	0.382538	5.63831	1.71728e-08	1.97324e-07
spri	32.0528	-3.94964	0.701297	-5.63191	1.78228e-08	2.04514e-07
beat-IV	32.0524	-5.42807	0.96569	-5.62093	1.89937e-08	2.17654e-07
Ccp84Aa	453.713	7.74845	1.37877	5.61982	1.91162e-08	2.1876e-07
CG32238	65.8685	-3.12513	0.556254	-5.61818	1.92983e-08	2.20545e-07
Snap24	542.33	-1.71516	0.305555	-5.61327	1.98538e-08	2.26586e-07
mmy	184.326	3.76062	0.670657	5.60736	2.05433e-08	2.34138e-07
DNApol-epsilon58	62.977	7.26796	1.29661	5.60535	2.07837e-08	2.36559e-07
SPoCk	1089.99	-1.91367	0.342297	-5.59068	2.26186e-08	2.57096e-07
CG42284	253.409	-5.70903	1.02178	-5.58731	2.3061e-08	2.61772e-07
PsGEF	121.864	-2.60528	0.466504	-5.58468	2.34135e-08	2.65416e-07
ACC	77.187	-2.72289	0.487884	-5.58102	2.39117e-08	2.707e-07
nord	115.629	2.59433	0.465151	5.57738	2.44165e-08	2.76044e-07
CG6425	37.7413	5.25929	0.943512	5.57416	2.48721e-08	2.80818e-07
CG13055	19.8144	-5.1953	0.933187	-5.56726	2.58774e-08	2.91778e-07
CR45421	22.4602	6.56904	1.18094	5.56257	2.6583e-08	2.99333e-07
CG15249	29.3328	4.09426	0.73687	5.55628	2.75577e-08	3.09586e-07
Cdc16	214.28	2.05436	0.369741	5.55623	2.75668e-08	3.09586e-07
Tsp74F	27.9597	4.42396	0.797518	5.54717	2.90336e-08	3.25624e-07
CG8398	27.2643	-3.87699	0.699359	-5.54363	2.96261e-08	3.31828e-07
Nlg3	33.2725	-6.0869	1.09861	-5.54057	3.01481e-08	3.37227e-07
Pask	70.3516	-3.39513	0.61319	-5.53684	3.07984e-08	3.44045e-07
Cda5	97.9613	2.55225	0.461012	5.5362	3.09105e-08	3.4484e-07
mGluR	26.8187	-4.39116	0.793216	-5.53589	3.09656e-08	3.44999e-07
Rbf2	78.891	2.84311	0.514074	5.53054	3.19239e-08	3.55206e-07
E(spl)m5-HLH	30.0078	7.39233	1.34065	5.514	3.50772e-08	3.89777e-07
mgl	490.292	-2.04535	0.371014	-5.51286	3.5304e-08	3.91772e-07
nmo	60.7551	-2.71345	0.492223	-5.51264	3.53496e-08	3.91772e-07
CG8213	21.1828	-6.74315	1.22389	-5.50962	3.59619e-08	3.98035e-07
CG17324	33.5148	-7.48408	1.35885	-5.50765	3.63648e-08	4.01967e-07
CG14770	73.5825	-4.3734	0.794142	-5.50707	3.64854e-08	4.02772e-07
CenB1A	206.374	-2.08039	0.377786	-5.50681	3.65402e-08	4.0285e-07
LManII	70.2859	-2.4055	0.437059	-5.50384	3.71615e-08	4.09165e-07
CG32204	56.2054	-3.75633	0.683386	-5.49664	3.87089e-08	4.25646e-07
Rpi	47.1494	3.25984	0.593111	5.49617	3.8812e-08	4.26225e-07
CG13982	23.9697	-5.43385	0.989316	-5.49254	3.96202e-08	4.34535e-07
CG17122	58.9898	-4.10924	0.748726	-5.48831	4.05793e-08	4.44475e-07
cato	34.5298	6.64403	1.2107	5.48776	4.07073e-08	4.45299e-07
RhoGEF4	50.1036	7.3104	1.3324	5.48666	4.09598e-08	4.47481e-07
Ca-beta	105.273	-3.2782	0.597836	-5.48344	4.17139e-08	4.5513e-07
hook	416.629	-1.75562	0.320346	-5.4804	4.24374e-08	4.62425e-07
CG13185	385.312	1.96562	0.359142	5.47309	4.42251e-08	4.81283e-07
CG34196	25.4906	8.58687	1.56929	5.47182	4.45449e-08	4.84138e-07
CG43155	31.0792	-5.91084	1.08084	-5.46875	4.53209e-08	4.91939e-07
Actbeta	455.282	-2.08735	0.38173	-5.46813	4.54798e-08	4.93029e-07
SP2353	973.208	-2.35236	0.430393	-5.46561	4.61305e-08	4.99441e-07
Ih	99.7195	3.97639	0.727747	5.46398	4.65576e-08	5.03418e-07
polybromo	487.157	1.66182	0.304275	5.46157	4.71948e-08	5.09655e-07
CG5867	2369.73	-3.00256	0.550024	-5.45896	4.78934e-08	5.16538e-07
Ino80	325.059	1.8287	0.335472	5.45114	5.00481e-08	5.39088e-07
wdp	22.5915	5.96389	1.09431	5.44989	5.04004e-08	5.4219e-07
Cyp311a1	53.0637	-5.75685	1.05637	-5.44966	5.04652e-08	5.42196e-07
Shab	151.629	-5.58418	1.02584	-5.4435	5.22429e-08	5.60581e-07
Mur2B	27.8137	-7.35667	1.35258	-5.43901	5.35786e-08	5.74183e-07
CG32006	582.415	-2.25998	0.415908	-5.43386	5.51471e-08	5.90242e-07
ckd	185.221	2.23328	0.411301	5.42981	5.64151e-08	6.03048e-07
CG8924	191.709	2.10945	0.38891	5.424	5.82786e-08	6.2218e-07
mthl9	256.484	2.17304	0.40094	5.41986	5.9646e-08	6.35973e-07
CG1309	564.808	-2.37086	0.437525	-5.41879	6.00045e-08	6.38987e-07
CG6761	30.731	-5.93474	1.09537	-5.418	6.02687e-08	6.40991e-07
Eb1	127.232	-2.27997	0.420835	-5.41773	6.03617e-08	6.41172e-07
sgg	617.492	-2.09086	0.386835	-5.40504	6.47939e-08	6.87386e-07
CG34203	29.9588	-7.60859	1.40814	-5.40328	6.5432e-08	6.93283e-07
vri	57.7431	-2.87845	0.533252	-5.39792	6.74193e-08	7.13443e-07
Cpr65Ax2	24.1118	8.50124	1.57527	5.39667	6.78882e-08	7.17505e-07
CG13675	25.4002	-3.90802	0.724212	-5.39623	6.8054e-08	7.18358e-07
dpr2	30.6384	-7.13312	1.32274	-5.39267	6.94202e-08	7.31862e-07
CG7888	153.163	-6.84588	1.26987	-5.39099	7.007e-08	7.37791e-07
CG7593	71.4414	3.051	0.566142	5.3891	7.08095e-08	7.44647e-07
CG11426	98.3287	-2.34987	0.437313	-5.37344	7.72495e-08	8.1136e-07
CG13065	21.9244	-8.20995	1.52849	-5.37129	7.81735e-08	8.20044e-07
Sld5	41.0738	5.68274	1.0581	5.3707	7.84335e-08	8.21749e-07
brp	57.3151	-2.85879	0.532347	-5.37016	7.86661e-08	8.23163e-07
Hsl	61.6724	-2.85349	0.532199	-5.3617	8.24416e-08	8.61602e-07
btd	85.7893	-2.33071	0.435395	-5.3531	8.6458e-08	9.02459e-07
Cubn	174.159	-1.85397	0.346578	-5.34937	8.82625e-08	9.20156e-07
CG14965	70.8258	2.78644	0.52108	5.34743	8.92114e-08	9.289e-07
DIP-eta	51.1623	-3.33937	0.624858	-5.34422	9.08086e-08	9.44365e-07
CG16886	30.0458	4.44651	0.832392	5.34185	9.2005e-08	9.55628e-07
CG41284	283.126	-2.35602	0.441315	-5.33863	9.36501e-08	9.71519e-07
Cyp28a5	158.259	-4.06784	0.762172	-5.33717	9.44076e-08	9.78174e-07
tap	21.0029	7.83027	1.4674	5.33616	9.49361e-08	9.82443e-07
kni	38.3091	-4.44181	0.832648	-5.33456	9.57764e-08	9.89924e-07
CG30438	182.362	-2.07222	0.388848	-5.32912	9.86887e-08	1.01878e-06
toc	153.306	-2.96111	0.555734	-5.32828	9.91492e-08	1.02228e-06
dom	417.476	1.80316	0.338858	5.32128	1.03041e-07	1.06111e-06
Ugt35a	193.028	-3.82495	0.718885	-5.32067	1.03387e-07	1.06337e-06
CR44929	18.4597	6.18786	1.16363	5.31771	1.05081e-07	1.07948e-06
CG31675	20.6319	-7.369	1.38625	-5.31578	1.06199e-07	1.08964e-06
Past1	532.571	-1.70628	0.321139	-5.31322	1.07703e-07	1.10373e-06
Hsp70Bc	1863.16	-4.10063	0.772429	-5.30875	1.10381e-07	1.1298e-06
Cpsf73	187.779	2.03396	0.383724	5.30057	1.15441e-07	1.18015e-06
CR44283	57.1017	-4.92742	0.930676	-5.29445	1.19372e-07	1.21887e-06
rdgA	116.55	-2.56016	0.484175	-5.28767	1.23885e-07	1.26304e-06
CG12268	18.2165	6.17177	1.16726	5.28738	1.2408e-07	1.26304e-06
Hsp70Bb	2173.33	-4.023	0.760882	-5.28728	1.24148e-07	1.26304e-06
CR43436	20.217	4.36137	0.82536	5.28421	1.26251e-07	1.28289e-06
Eip74EF	53.5863	-2.77006	0.524517	-5.28116	1.28367e-07	1.30282e-06
Grip75	271.805	2.43229	0.46061	5.28059	1.28766e-07	1.30531e-06
CG15522	23.9851	-4.81016	0.911873	-5.27503	1.32732e-07	1.34389e-06
CG15563	30.6531	-3.33212	0.632341	-5.2695	1.36798e-07	1.3834e-06
wtrw	77.8864	-2.49542	0.473835	-5.26642	1.39111e-07	1.40511e-06
kermit	52.5901	-2.68966	0.510815	-5.26542	1.39868e-07	1.41106e-06
CG14853	154.417	-2.42754	0.461279	-5.26263	1.42009e-07	1.43095e-06
Nup75	190.226	2.34117	0.445191	5.25879	1.45003e-07	1.45937e-06
twit	304.399	4.7144	0.897797	5.25107	1.5122e-07	1.52013e-06
GstE5	275.948	-2.46894	0.470234	-5.25046	1.5172e-07	1.52334e-06
CG33284	19.5764	-8.05356	1.53673	-5.2407	1.59971e-07	1.60427e-06
CG34120	477.065	2.63412	0.502872	5.23814	1.62199e-07	1.62468e-06
CG17272	791.195	-1.76606	0.337177	-5.23778	1.62517e-07	1.62594e-06
Ran	27.501	3.93239	0.75094	5.23663	1.63535e-07	1.63419e-06
Ir75a	224.391	3.25187	0.621822	5.22959	1.6989e-07	1.69568e-06
Hsp70Bbb	2030.55	-4.11574	0.787152	-5.22865	1.70753e-07	1.70228e-06
CG5038	103.222	-2.04891	0.391903	-5.22811	1.71255e-07	1.70527e-06
CG9698	18.6566	-7.4138	1.41821	-5.22759	1.71736e-07	1.70805e-06
CG13272	18.7887	-7.59503	1.45308	-5.22686	1.72416e-07	1.71278e-06
papi	83.0326	2.23159	0.426983	5.22642	1.72828e-07	1.71486e-06
SNF4Agamma	64.1034	-2.73683	0.523741	-5.22555	1.73643e-07	1.72092e-06
ome	20.2306	-5.17713	0.991278	-5.22268	1.76355e-07	1.74556e-06
Su(var)2-HP2	377.882	2.14213	0.410175	5.22248	1.76543e-07	1.74556e-06
ppk25	17.9078	-5.30254	1.01538	-5.22225	1.76767e-07	1.74573e-06
CG32473	247.289	-1.98256	0.379794	-5.22009	1.78834e-07	1.76408e-06
Hmu	1247.02	-1.94937	0.37393	-5.21321	1.85603e-07	1.82871e-06
CG6126	168.686	-2.37151	0.455026	-5.21182	1.86996e-07	1.8385e-06
CG5282	82.0242	-2.67726	0.513693	-5.21179	1.87032e-07	1.8385e-06
CG14490	20.6014	-7.00168	1.34449	-5.20768	1.91218e-07	1.87746e-06
Hsp70Ba	1798.64	-3.99621	0.767555	-5.20641	1.92524e-07	1.88808e-06
Eip63F-1	55.8461	-6.62416	1.27319	-5.2028	1.96309e-07	1.92296e-06
dpr11	44.1518	-4.97907	0.957132	-5.20207	1.97081e-07	1.92828e-06
CG33158	201.135	2.11973	0.40783	5.19757	2.01908e-07	1.97322e-06
CG14085	162.336	-2.30025	0.442703	-5.19593	2.03698e-07	1.98841e-06
CHES-1-like	66.5549	-2.75476	0.530327	-5.19446	2.05318e-07	2.00191e-06
CG3655	66.2854	-2.37992	0.458223	-5.1938	2.06045e-07	2.00668e-06
26-29-p	1551.06	-1.75431	0.337785	-5.19356	2.06306e-07	2.00691e-06
CG2091	259.808	2.11253	0.407084	5.18942	2.10949e-07	2.0497e-06
CG31345	78.74	-4.40616	0.850123	-5.18297	2.18375e-07	2.11941e-06
nrv3	41.5344	-4.01119	0.774234	-5.18085	2.20876e-07	2.14123e-06
CG9095	16.1412	-6.16866	1.19241	-5.17327	2.30038e-07	2.22749e-06
CG3045	85.4039	2.48052	0.479663	5.17137	2.32379e-07	2.24758e-06
CG6216	49.0118	-2.93636	0.568422	-5.16581	2.39398e-07	2.31281e-06
Grip91	258.138	2.12389	0.411685	5.15902	2.4824e-07	2.39303e-06
aft	343.476	1.92611	0.373349	5.159	2.48269e-07	2.39303e-06
CG17032	32.8516	5.05577	0.980136	5.15823	2.49294e-07	2.40017e-06
CG43386	240.344	2.30334	0.44695	5.15346	2.55723e-07	2.45926e-06
CG1637	438.871	-3.02319	0.587623	-5.14478	2.67836e-07	2.57281e-06
GstD11	137.377	-3.42904	0.666558	-5.1444	2.68376e-07	2.57506e-06
CG5493	15.8817	-5.5208	1.07421	-5.13941	2.75606e-07	2.64144e-06
Prx2540-2	77.0886	4.50872	0.877695	5.137	2.7916e-07	2.67246e-06
CG5955	104.44	-3.56136	0.693415	-5.13598	2.80677e-07	2.68393e-06
CG13041	132.358	7.65127	1.49083	5.13221	2.86361e-07	2.73519e-06
CR44334	20.6019	5.89816	1.14931	5.13192	2.86805e-07	2.73632e-06
Rcd2	209.134	2.37535	0.463009	5.13025	2.89356e-07	2.75755e-06
trsn	309.892	1.64997	0.321952	5.1249	2.9769e-07	2.83377e-06
Cyp28d1	81.4759	-3.63025	0.708453	-5.12419	2.98814e-07	2.84126e-06
eya	20.1123	5.22341	1.02034	5.1193	3.06667e-07	2.91264e-06
Vha68-1	47.0676	-3.09298	0.604443	-5.11708	3.10305e-07	2.94389e-06
GckIII	482.156	-2.31917	0.453687	-5.11183	3.19059e-07	3.02353e-06
DNApol-alpha60	68.3302	3.65718	0.715565	5.11091	3.20619e-07	3.0349e-06
CG10262	43.8155	-3.01573	0.590174	-5.1099	3.22328e-07	3.04766e-06
DAAM	22.8707	-3.68144	0.720495	-5.1096	3.22837e-07	3.04905e-06
beat-VI	20.178	-7.08914	1.38775	-5.10837	3.24947e-07	3.06555e-06
zye	19.5963	5.07341	0.994741	5.10023	3.39234e-07	3.19676e-06
EMC3	307.955	-2.73325	0.536502	-5.09457	3.49527e-07	3.29008e-06
prc	19.1664	-7.31474	1.43706	-5.09008	3.57907e-07	3.3652e-06
neb	81.5208	3.65097	0.717624	5.08758	3.62654e-07	3.40604e-06
chas	60.1859	-5.24441	1.03148	-5.08438	3.68835e-07	3.46024e-06
CG12075	22.957	-4.28995	0.843982	-5.08298	3.71559e-07	3.48192e-06
CG33275	119.178	-1.87046	0.368228	-5.07962	3.78186e-07	3.54009e-06
Sas-4	114.547	2.43593	0.480375	5.0709	3.95947e-07	3.70223e-06
Mat89Ba	225.686	1.8127	0.357605	5.06899	3.99936e-07	3.73539e-06
CG4038	272.591	1.79723	0.354746	5.06624	4.05756e-07	3.78556e-06
Nnf1a	90.5154	2.2718	0.44844	5.066	4.06267e-07	3.78613e-06
CR43641	18.0285	-7.26573	1.43459	-5.06466	4.09122e-07	3.80854e-06
Syn2	33.2567	-4.93134	0.97445	-5.06064	4.17845e-07	3.88546e-06
mute	97.6348	2.08389	0.412224	5.05524	4.29858e-07	3.99276e-06
alpha-Man-IIb	102.542	-2.56138	0.506901	-5.05301	4.34899e-07	4.03513e-06
Top3alpha	127.18	2.4225	0.479722	5.0498	4.42265e-07	4.09897e-06
LPCAT	547.949	-1.62265	0.32145	-5.04789	4.46716e-07	4.13567e-06
CG15701	107.524	-2.34797	0.466031	-5.03823	4.6985e-07	4.34508e-06
mei-218	28.9574	3.36112	0.667176	5.03783	4.70835e-07	4.34942e-06
NnaD	48.1954	-3.3169	0.658651	-5.03591	4.75591e-07	4.38855e-06
CG13532	124.553	-2.1726	0.431543	-5.03449	4.79123e-07	4.41631e-06
Ibf2	106.482	2.16622	0.430402	5.03302	4.82805e-07	4.44539e-06
CG13008	19.6937	-5.73996	1.14261	-5.02355	5.07256e-07	4.66542e-06
CG11655	142.679	-2.23346	0.444898	-5.02017	5.16264e-07	4.7431e-06
CG4393	43.1079	-2.82835	0.563428	-5.01989	5.17016e-07	4.74485e-06
CG8460	268.292	1.75683	0.350097	5.01812	5.21808e-07	4.78362e-06
sqd	4332.61	1.87915	0.374493	5.01784	5.22549e-07	4.78521e-06
CG4676	27.7667	-3.23214	0.644628	-5.01396	5.33207e-07	4.87751e-06
CG14868	87.1113	-2.47964	0.494691	-5.0125	5.3728e-07	4.90945e-06
bora	27.4484	4.37216	0.872328	5.01206	5.38502e-07	4.91529e-06
Act88F	27.0103	-6.08145	1.21551	-5.00323	5.63782e-07	5.14047e-06
alpha-Est10	83.5487	-2.63864	0.527543	-5.00175	5.6811e-07	5.17434e-06
Shawl	21.3698	-6.99948	1.39975	-5.0005	5.71808e-07	5.20241e-06
CG14110	23.0046	-3.80714	0.761459	-4.99979	5.73926e-07	5.21604e-06
CG3556	912.256	-2.09818	0.420065	-4.99489	5.8869e-07	5.34447e-06
Mip	16.1833	-7.55622	1.51287	-4.99461	5.89545e-07	5.34647e-06
bip1	41.4164	2.87548	0.576166	4.99072	6.01548e-07	5.44401e-06
Atet	57.1694	-4.67043	0.935845	-4.99061	6.01901e-07	5.44401e-06
CG11851	189.802	2.14019	0.428854	4.9905	6.02236e-07	5.44401e-06
CG13727	16.2256	-7.9889	1.6015	-4.98839	6.08857e-07	5.49796e-06
betaTub97EF	32.3417	-3.52659	0.707149	-4.98705	6.13079e-07	5.53017e-06
mbo	215.575	1.71996	0.344904	4.98679	6.13922e-07	5.53185e-06
CG10433	58.0305	-3.2868	0.659271	-4.98551	6.17991e-07	5.56258e-06
Edg91	40.2807	7.11173	1.427	4.9837	6.238e-07	5.60888e-06
dpr12	76.0036	-2.53085	0.508211	-4.97992	6.36104e-07	5.71342e-06
Galphao	369.301	-2.07027	0.415813	-4.97885	6.39643e-07	5.73909e-06
CG5033	292.614	1.69417	0.34068	4.97293	6.59497e-07	5.91094e-06
CG1648	217.451	-2.21042	0.444983	-4.96742	6.78479e-07	6.07462e-06
Ald	249.41	-2.10931	0.424841	-4.96494	6.87217e-07	6.14633e-06
CG6040	2831.66	-1.63396	0.329201	-4.9634	6.9269e-07	6.18871e-06
Pde9	56.4835	-2.78287	0.561001	-4.96055	7.02948e-07	6.27372e-06
ato	181.509	2.98841	0.602535	4.95973	7.05924e-07	6.29362e-06
CG17387	39.8642	-2.54057	0.512428	-4.9579	7.12578e-07	6.34623e-06
Nek2	127.558	2.64104	0.532745	4.95742	7.14339e-07	6.35521e-06
CG14397	259.072	2.38685	0.481563	4.95646	7.17882e-07	6.37999e-06
asl	190.444	1.83973	0.371424	4.95318	7.30114e-07	6.48188e-06
B4	352.65	-2.12826	0.429869	-4.95095	7.38504e-07	6.54947e-06
CG7695	147.819	3.84557	0.776961	4.94951	7.44023e-07	6.59148e-06
CG8303	23.5706	-4.06951	0.822452	-4.94802	7.49712e-07	6.63491e-06
CG15597	15.7354	-6.17377	1.24793	-4.94723	7.52782e-07	6.6551e-06
IntS10	140.109	2.00808	0.405934	4.9468	7.54427e-07	6.66266e-06
Rbp6	150.077	-2.22888	0.451305	-4.93874	7.86289e-07	6.93678e-06
CG13157	14.6386	-7.44928	1.5088	-4.93723	7.924e-07	6.98339e-06
Lsm11	40.7354	3.08193	0.624295	4.93666	7.94716e-07	6.99649e-06
laccase2	719.628	-1.98629	0.402408	-4.93602	7.97322e-07	7.01211e-06
CG42633	86.6857	-2.90224	0.588193	-4.93416	8.04958e-07	7.07189e-06
qtc	22.6738	-3.8661	0.783751	-4.93281	8.10545e-07	7.11357e-06
CG45122	52.4203	-3.12298	0.633459	-4.93004	8.22125e-07	7.20769e-06
CG14946	28.5583	3.08435	0.626101	4.92628	8.38078e-07	7.33993e-06
CG44837	15.1244	-7.15995	1.45652	-4.91579	8.8426e-07	7.73636e-06
Cpr56F	17.7999	-6.99332	1.42599	-4.90418	9.38202e-07	8.19652e-06
Ctf4	91.6355	3.55004	0.723899	4.90405	9.388e-07	8.19652e-06
CG5953	59.5027	-2.49823	0.509533	-4.90297	9.43963e-07	8.22588e-06
CG13325	17.4069	-4.98667	1.01708	-4.90294	9.44113e-07	8.22588e-06
mspo	33.7737	-3.05809	0.623901	-4.90156	9.50781e-07	8.27543e-06
ASPP	30.8433	-4.42948	0.904057	-4.89955	9.60548e-07	8.35182e-06

## Sheet: Table S5
Differentially Expressed Genes (p40 vs Adult)
	baseMean	log2FoldChange	lfcSE	stat	pvalue	padj
a10	12521.8	-9.62663	0.343631	-28.0145	1.0831e-172	9.81934e-169
OS9	6614.25	-9.40086	0.386627	-24.315	1.35935e-130	6.16193e-127
Osi7	22459.9	8.75747	0.362523	24.157	6.30449e-129	1.90522e-125
CG17672	2505.22	7.96847	0.334685	23.8089	2.70322e-125	6.12685e-122
CG43366	2550.51	8.96084	0.384664	23.2952	4.95666e-120	8.98741e-117
ect	4741.58	9.00272	0.39075	23.0396	1.87005e-117	2.82565e-114
m	6041.94	8.31659	0.361289	23.0192	2.99249e-117	3.8757e-114
Jhedup	12573.1	-9.4994	0.416504	-22.8075	3.86507e-115	4.38008e-112
CG18735	3420.87	9.62431	0.423919	22.7032	4.16593e-114	4.19649e-111
Obp19a	4021.1	-10.0856	0.44714	-22.5559	1.17546e-112	1.06567e-109
Osi3	5746.28	9.35005	0.421459	22.1849	4.80093e-109	3.95684e-106
a5	4018.83	-9.31076	0.420022	-22.1673	7.10027e-109	5.36425e-106
CG15888	5660.57	9.34858	0.421944	22.156	9.1332e-109	6.36935e-106
CG11391	3843.06	-9.45911	0.428144	-22.0933	3.66431e-108	2.3729e-105
Obp83b	8401.71	-8.73748	0.397725	-21.9686	5.7458e-107	3.47276e-104
Obp69a	3079.63	-9.26979	0.424944	-21.8141	1.7032e-105	9.65075e-103
Drsl5	8592.68	-9.04506	0.415014	-21.7946	2.61098e-105	1.39242e-102
Osi12	5979.01	8.73072	0.413503	21.114	5.91022e-99	2.97678e-96
CG17211	1550.98	8.84695	0.42439	20.8463	1.64739e-96	7.86066e-94
CG12880	2280.8	6.68268	0.320983	20.8194	2.8861e-96	1.30827e-93
Osi22	12411.9	9.01323	0.443572	20.3196	8.61968e-92	3.72124e-89
Osi1	2859.68	8.47803	0.420566	20.1586	2.2603e-90	9.31448e-88
dy	4486.99	8.70833	0.432239	20.147	2.85781e-90	1.12647e-87
Cad89D	2403.66	9.21609	0.458209	20.1133	5.64656e-90	2.13299e-87
Spn100A	5850.66	8.86337	0.443232	19.9971	5.83347e-89	2.11545e-86
CG4386	2390.3	9.21234	0.466039	19.7673	5.69425e-87	1.98554e-84
Osi11	1432.99	7.89586	0.404908	19.5004	1.08959e-84	3.65861e-82
Cyp6a20	2568.41	-7.15035	0.368087	-19.4257	4.67701e-84	1.51435e-81
CG1273	1549.08	8.90446	0.4643	19.1782	5.62493e-82	1.75847e-79
CG10185	2436.12	-6.5493	0.344362	-19.0187	1.19468e-80	3.61032e-78
CG12507	1599.49	8.72067	0.46837	18.6192	2.24559e-77	6.56728e-75
dsx-c73A	6308.55	8.98615	0.485887	18.4943	2.29352e-76	6.49783e-74
Ugt35b	3006.82	-8.32662	0.451486	-18.4427	5.96888e-76	1.63981e-73
Cht7	4867	7.53922	0.409764	18.3989	1.33951e-75	3.57178e-73
CG16798	1136.36	8.01872	0.43667	18.3634	2.58167e-75	6.68727e-73
CG11407	1478.8	-9.35152	0.511565	-18.2802	1.1899e-74	2.99656e-72
antdh	4943.4	-6.73876	0.36872	-18.2761	1.28241e-74	3.14226e-72
Osi24	1428.58	7.82637	0.429767	18.2107	4.2439e-74	1.01251e-71
Osi13	1170.39	9.35588	0.516265	18.1222	2.12781e-73	4.94635e-71
CG32354	7035.81	6.73184	0.372786	18.0582	6.80034e-73	1.5413e-70
CG7173	925.105	9.18192	0.514129	17.8592	2.45271e-71	5.42348e-69
CG8420	3978.89	9.33753	0.525014	17.7853	9.18989e-71	1.9837e-68
C901	911.675	8.25522	0.464888	17.7574	1.50981e-70	3.18324e-68
Obp56a	5485.2	8.40262	0.47338	17.7503	1.71493e-70	3.53354e-68
CG13082	1356.35	8.84311	0.49899	17.722	2.83516e-70	5.71191e-68
Cyp301a1	871.479	8.84032	0.505732	17.4803	2.02603e-68	3.99305e-66
Osi9	16995.3	9.07902	0.524248	17.3182	3.42946e-67	6.61521e-65
Osi21	952.385	8.44698	0.490324	17.2274	1.65536e-66	3.12655e-64
CG5867	2369.73	-7.1022	0.415315	-17.1007	1.46513e-65	2.71078e-63
Cyp313a1	1321.4	-9.00947	0.529901	-17.0022	7.91234e-65	1.43467e-62
Cpr67B	1169.72	-8.1798	0.481916	-16.9735	1.28991e-64	2.293e-62
Amt	1114.59	-8.94984	0.530964	-16.8558	9.508e-64	1.65768e-61
dyl	1196.32	9.53999	0.566131	16.8512	1.02781e-63	1.75813e-61
Cyp9f2	907.646	-6.01657	0.359497	-16.7361	7.157e-63	1.20158e-60
CG7409	1314.87	-9.16902	0.549239	-16.694	1.44812e-62	2.38703e-60
GstE4	3186.53	-5.93434	0.355594	-16.6885	1.5879e-62	2.57069e-60
CG15239	1241.47	8.66762	0.519844	16.6735	2.04219e-62	3.24816e-60
spz4	586.122	7.61428	0.460448	16.5367	1.99682e-61	3.12123e-59
IA-2	719.009	-6.62555	0.402102	-16.4773	5.34176e-61	8.2082e-59
CG9689	929.42	8.72123	0.535169	16.2962	1.04967e-59	1.58604e-57
Dtg	901.827	7.52678	0.46317	16.2506	2.21288e-59	3.28885e-57
CG3108	886.412	8.44872	0.522603	16.1666	8.67297e-59	1.26047e-56
spz6	2286.91	8.93016	0.552403	16.166	8.75905e-59	1.26047e-56
Obp59a	1344.14	-9.49813	0.590517	-16.0844	3.2805e-58	4.64703e-56
CG11069	850.509	5.39112	0.336291	16.0311	7.75105e-58	1.08109e-55
Orco	859.725	-8.10742	0.505903	-16.0257	8.45899e-58	1.16196e-55
CG4576	521.023	-6.4898	0.411193	-15.7829	4.0828e-56	5.52458e-54
CG6026	2345.45	8.74294	0.554815	15.7583	6.02403e-56	8.03145e-54
CG10898	1133.16	5.07264	0.323998	15.6564	3.0038e-55	3.94674e-53
CAH1	685.857	-6.60196	0.422856	-15.6128	5.95563e-55	7.71339e-53
CG8945	507.89	8.17086	0.52354	15.6069	6.52931e-55	8.33729e-53
Rab23	820.804	5.13797	0.331965	15.4774	4.92719e-54	6.20415e-52
Osi23	3575.43	8.74543	0.566725	15.4315	1.00499e-53	1.24811e-51
Jheh1	582.644	-6.23528	0.408359	-15.2691	1.22847e-52	1.50504e-50
CG43093	613.674	-8.30573	0.544164	-15.2633	1.34277e-52	1.62314e-50
CG43164	687.142	8.81246	0.580946	15.1692	5.65901e-52	6.75061e-50
CG10936	1734.58	5.09953	0.336961	15.1339	9.67774e-52	1.13946e-49
CG13833	465.414	-7.70207	0.509943	-15.1038	1.52876e-51	1.77689e-49
ft	1585.66	6.27275	0.421518	14.8813	4.3564e-50	4.99938e-48
CG2254	1165.73	-7.56824	0.513179	-14.7478	3.18078e-49	3.60462e-47
CG30197	533.716	-7.82857	0.531361	-14.7331	3.95364e-49	4.42515e-47
CG34120	477.065	-7.17984	0.488865	-14.6867	7.83935e-49	8.66727e-47
AOX1	701.676	-9.10665	0.620159	-14.6844	8.11671e-49	8.8658e-47
CG14687	513.863	-6.94303	0.473543	-14.6619	1.13102e-48	1.22069e-46
CG9372	452.932	-5.82757	0.397887	-14.6463	1.42229e-48	1.517e-46
CG31728	555.26	9.26085	0.637678	14.5228	8.69375e-48	9.16483e-46
Myo10A	568.021	6.14056	0.427325	14.3698	8.00971e-47	8.34668e-45
CG6040	2831.66	4.7419	0.333479	14.2195	6.93653e-46	7.1462e-44
CG9447	878.146	-10.0775	0.714789	-14.0986	3.87564e-45	3.94793e-43
CG17189	728.812	-9.57131	0.683061	-14.0124	1.30937e-44	1.31897e-42
Osi8	3091.05	5.78324	0.413306	13.9926	1.72879e-44	1.72233e-42
fj	747.295	7.58706	0.550581	13.7801	3.35907e-43	3.31015e-41
Syngr	345.916	-6.75865	0.49282	-13.7142	8.34418e-43	8.13423e-41
CG15169	443.021	-8.19259	0.597838	-13.7037	9.6486e-43	9.30577e-41
CG31559	387.51	8.86828	0.647428	13.6977	1.04775e-42	9.99885e-41
Cyp308a1	493.191	-8.64804	0.633684	-13.6473	2.0963e-42	1.9797e-40
CG13728	507.285	8.71136	0.63984	13.6149	3.26593e-42	3.05247e-40
CG10357	511.712	-7.99152	0.589203	-13.5633	6.61176e-42	6.11656e-40
Hsp67Bc	789.389	5.27872	0.389895	13.5388	9.22362e-42	8.4466e-40
Hf	409.543	-7.95046	0.594354	-13.3766	8.28075e-41	7.50732e-39
d	561.043	5.48454	0.411738	13.3204	1.7606e-40	1.58036e-38
CG14625	263.189	7.46161	0.561384	13.2915	2.59491e-40	2.30642e-38
Obp57c	487.103	-8.98568	0.679698	-13.2201	6.71783e-40	5.91299e-38
aay	814.053	-4.82056	0.365496	-13.1891	1.01431e-39	8.84201e-38
CG42331	443.361	9.12856	0.692606	13.18	1.14348e-39	9.87311e-38
CG9782	1885.76	5.91246	0.449911	13.1414	1.90707e-39	1.63109e-37
Cyp6a8	478.974	-8.28568	0.631169	-13.1275	2.29065e-39	1.94085e-37
Snmp1	293.882	-7.17225	0.548088	-13.0859	3.96192e-39	3.32582e-37
ImpE2	3662.02	6.43786	0.495809	12.9846	1.49687e-38	1.24501e-36
Ect3	1245.53	7.11036	0.549319	12.944	2.54215e-38	2.0952e-36
CG9449	463.801	-8.9114	0.688946	-12.9348	2.86206e-38	2.33761e-36
CG6834	321.774	-6.84279	0.529651	-12.9194	3.49716e-38	2.83082e-36
CG4302	337.218	-6.61743	0.51267	-12.9078	4.06857e-38	3.26422e-36
Cyp4d20	243.458	-6.41342	0.497703	-12.886	5.39587e-38	4.29113e-36
CG10345	675.104	-8.98043	0.696996	-12.8845	5.50488e-38	4.33976e-36
CG42747	589.316	6.55742	0.510367	12.8485	8.77497e-38	6.85809e-36
CG17786	1131.25	4.82108	0.375648	12.834	1.05717e-37	8.19168e-36
rt	587.357	4.72629	0.369856	12.7787	2.15598e-37	1.65645e-35
AOX2	497.512	6.08496	0.476941	12.7583	2.80171e-37	2.13448e-35
CG43092	334.307	-6.96035	0.546058	-12.7466	3.25843e-37	2.46175e-35
CG17265	606.359	4.48885	0.352707	12.7269	4.19288e-37	3.14154e-35
ChLD3	315.45	7.78681	0.612479	12.7136	4.96957e-37	3.69296e-35
Cpr49Ah	334.488	8.37726	0.660316	12.6867	7.00327e-37	5.16193e-35
Cpr72Ea	244.431	7.80415	0.616449	12.6598	9.86957e-37	7.21593e-35
CG18302	646.392	-10.2843	0.813335	-12.6446	1.19773e-36	8.68692e-35
Tsp47F	382.295	-8.91	0.705792	-12.6241	1.5549e-36	1.11879e-34
Cyp18a1	283.527	8.39834	0.667122	12.5889	2.42962e-36	1.73441e-34
CG33177	515.425	-4.96519	0.394624	-12.5821	2.65001e-36	1.87695e-34
CG10553	390.146	-8.63865	0.687246	-12.57	3.08888e-36	2.17083e-34
Or42b	244.567	-6.61589	0.528328	-12.5223	5.63587e-36	3.93037e-34
Cyp6d5	326.522	-8.42776	0.673153	-12.5198	5.81543e-36	4.02463e-34
CAH2	407.155	-5.22287	0.418045	-12.4936	8.09492e-36	5.55974e-34
rtet	482.652	4.9069	0.393306	12.4761	1.00866e-35	6.87559e-34
CG14291	974.762	5.28714	0.423823	12.4749	1.02353e-35	6.92489e-34
Eip78C	244.571	7.7152	0.620378	12.4363	1.66055e-35	1.11515e-33
alpha-Est8	292.383	-6.3207	0.508492	-12.4303	1.78962e-35	1.19299e-33
CG15629	379.331	5.66802	0.456588	12.4139	2.19747e-35	1.45418e-33
Ugt86Dd	267.115	-7.80874	0.629518	-12.4043	2.47618e-35	1.62674e-33
mey	497.943	9.72321	0.788052	12.3383	5.63444e-35	3.67495e-33
tyn	237.106	8.08823	0.656533	12.3196	7.10348e-35	4.60001e-33
Ir8a	217.099	-6.079	0.493818	-12.3102	7.98334e-35	5.13312e-33
CG31028	461.405	6.25026	0.507934	12.3053	8.48592e-35	5.41784e-33
CG14153	419.569	-9.30615	0.760157	-12.2424	1.84483e-34	1.1696e-32
CG32473	247.289	5.46896	0.447817	12.2125	2.66579e-34	1.67834e-32
Cyp4d21	612.127	-10.155	0.832246	-12.202	3.03405e-34	1.89702e-32
Cyp6a2	251.421	-6.38341	0.524289	-12.1754	4.20494e-34	2.61109e-32
CG31200	264.743	-5.61592	0.463418	-12.1185	8.43144e-34	5.19996e-32
CG13737	225.601	7.52389	0.623146	12.074	1.44844e-33	8.87268e-32
CG13300	501.391	4.80838	0.400199	12.015	2.96448e-33	1.80376e-31
CG9498	455.496	-9.79438	0.815366	-12.0123	3.06391e-33	1.85183e-31
CG14567	256.818	4.95066	0.412816	11.9924	3.89382e-33	2.33784e-31
Skeletor	197.821	7.53615	0.63339	11.8981	1.21059e-32	7.22053e-31
CCKLR-17D1	282.807	-5.95694	0.502667	-11.8507	2.13481e-32	1.26498e-30
CG6830	202.346	-6.48901	0.548061	-11.8399	2.42634e-32	1.42839e-30
Or92a	315.799	-8.61619	0.729464	-11.8117	3.39738e-32	1.98714e-30
CG13023	403.881	9.39039	0.796387	11.7912	4.331e-32	2.51698e-30
CG43333	421.826	7.3234	0.622104	11.772	5.44302e-32	3.14308e-30
Cyp6t3	380.396	-9.50027	0.808212	-11.7547	6.68176e-32	3.83398e-30
twz	304.103	5.17494	0.440805	11.7397	7.97284e-32	4.54602e-30
CG31121	160.941	5.84213	0.501504	11.6492	2.31542e-31	1.31198e-29
CG43980	193.642	6.26709	0.539066	11.6258	3.04588e-31	1.71515e-29
Inos	445.006	-5.41541	0.466072	-11.6193	3.28908e-31	1.84066e-29
knk	375.385	5.63281	0.486032	11.5894	4.66492e-31	2.59461e-29
CG6429	205.087	-7.56638	0.653578	-11.5769	5.39896e-31	2.98457e-29
Cpr66D	1342.82	6.91925	0.601903	11.4956	1.38773e-30	7.62494e-29
obst-A	4474.33	5.45134	0.475546	11.4633	2.01622e-30	1.10115e-28
Cyp4p1	172.387	-6.26932	0.546961	-11.4621	2.04497e-30	1.11016e-28
NAAT1	180.528	-6.90342	0.604115	-11.4273	3.05337e-30	1.64773e-28
Spn43Aa	933.844	8.84297	0.773997	11.4251	3.13395e-30	1.68121e-28
CG9497	260.751	-8.66024	0.760795	-11.3831	5.07396e-30	2.70591e-28
CG4721	177.776	-6.62426	0.582363	-11.3748	5.58246e-30	2.95968e-28
CG6055	852.538	8.61074	0.758282	11.3556	6.95698e-30	3.66698e-28
Cyp6a9	163.756	-5.79835	0.513278	-11.2967	1.36243e-29	7.13975e-28
CG9514	344.637	7.43269	0.65896	11.2794	1.65837e-29	8.64066e-28
CG8216	187.098	-7.42049	0.658669	-11.2659	1.9339e-29	1.00187e-27
Fas3	733.889	3.38425	0.301877	11.2107	3.61281e-29	1.86101e-27
CG16884	8556.61	4.35587	0.388987	11.198	4.17118e-29	2.13649e-27
Ir75a	224.391	-6.82527	0.609782	-11.193	4.41489e-29	2.24862e-27
Np	276.349	9.10401	0.813741	11.1879	4.67608e-29	2.36834e-27
Ugt86Da	446.613	-3.91371	0.349876	-11.186	4.77626e-29	2.40564e-27
CG42741	153.95	5.36965	0.480205	11.182	4.99619e-29	2.50251e-27
CG30285	566.444	-4.70901	0.422004	-11.1587	6.49586e-29	3.23579e-27
CG40006	1619.23	-5.21403	0.46945	-11.1067	1.16387e-28	5.7659e-27
CG8568	263.591	5.14109	0.462987	11.1042	1.19692e-28	5.89746e-27
CG9503	177.101	7.3229	0.660822	11.0815	1.54274e-28	7.56024e-27
CG7402	320.959	-7.09441	0.64184	-11.0532	2.11438e-28	1.03059e-26
alpha-Est1	630.476	-4.96985	0.449738	-11.0505	2.17905e-28	1.05643e-26
CG34247	283.884	8.00212	0.724727	11.0416	2.4077e-28	1.16107e-26
Ir76b	387.543	-9.97759	0.90761	-10.9933	4.11756e-28	1.97512e-26
IM1	165.644	-6.66438	0.607393	-10.9721	5.2046e-28	2.47734e-26
CG10863	269.905	-5.06502	0.461638	-10.9719	5.21918e-28	2.47734e-26
wntD	138.822	7.29239	0.665627	10.9557	6.24116e-28	2.947e-26
CG6836	363.392	-9.42771	0.860957	-10.9503	6.6253e-28	3.11217e-26
CG9519	252.317	-8.92028	0.823942	-10.8264	2.58242e-27	1.20682e-25
CG31199	172.984	-5.00322	0.463427	-10.7961	3.59017e-27	1.66915e-25
Or59b	197.245	-8.28391	0.767728	-10.7902	3.8313e-27	1.77217e-25
CG43066	395.086	-3.94812	0.367622	-10.7396	6.63174e-27	3.05195e-25
Teh4	173.948	-6.46313	0.602136	-10.7337	7.073e-27	3.23858e-25
CG13744	147.736	8.01305	0.747971	10.713	8.84042e-27	4.0275e-25
CG15080	900.743	7.96222	0.74351	10.709	9.23944e-27	4.18824e-25
twit	304.399	-9.46305	0.884957	-10.6932	1.09489e-26	4.93846e-25
hbs	263.224	5.67177	0.530471	10.6919	1.11024e-26	4.98288e-25
CG3649	223.549	5.88108	0.551572	10.6624	1.52612e-26	6.81564e-25
esg	432.929	6.20718	0.582393	10.6581	1.59871e-26	7.10484e-25
CG14608	122.627	6.12013	0.57526	10.6389	1.96455e-26	8.68808e-25
CG15005	159.339	5.74216	0.540033	10.633	2.09312e-26	9.21174e-25
CG14107	322.257	9.23316	0.870214	10.6102	2.67129e-26	1.16995e-24
CalpC	759.759	3.89105	0.367207	10.5963	3.09889e-26	1.3507e-24
CG6421	127.595	-6.41478	0.605487	-10.5944	3.16348e-26	1.37225e-24
mwh	108.025	5.64315	0.533454	10.5785	3.74819e-26	1.61815e-24
SerT	128.697	-6.27494	0.593616	-10.5707	4.07382e-26	1.75039e-24
Fbxl7	386.975	4.76167	0.451882	10.5374	5.80623e-26	2.48299e-24
CG14259	226.193	-4.89478	0.465188	-10.5222	6.82923e-26	2.90675e-24
CG16820	924.878	4.25736	0.404706	10.5196	7.01392e-26	2.97141e-24
CG13386	128.644	6.67395	0.635948	10.4945	9.15703e-26	3.86128e-24
CR44960	138.907	-5.54261	0.528202	-10.4934	9.26711e-26	3.88961e-24
CG14301	388.218	3.95537	0.37719	10.4864	9.97558e-26	4.16768e-24
CG32091	375.487	-3.65903	0.349126	-10.4806	1.06123e-25	4.41335e-24
Spn43Ab	127.91	-6.68323	0.637884	-10.4772	1.09961e-25	4.5521e-24
CG13699	161.009	5.47619	0.523213	10.4664	1.23176e-25	5.07599e-24
Or22b	212.963	-8.70452	0.833951	-10.4377	1.66817e-25	6.84328e-24
CG31288	155.844	-7.2036	0.690206	-10.4369	1.68231e-25	6.87018e-24
CG5731	567.02	4.75219	0.455533	10.4321	1.76866e-25	7.19045e-24
CG13631	1419.25	3.59568	0.345728	10.4003	2.47065e-25	9.99952e-24
CG5873	1498.54	5.58822	0.538852	10.3706	3.37353e-25	1.35931e-23
Sh	802.237	-3.61212	0.348345	-10.3694	3.4176e-25	1.37097e-23
CG16700	327.707	-4.00392	0.386367	-10.363	3.65389e-25	1.4593e-23
CG17108	540.323	-6.30683	0.609181	-10.353	4.057e-25	1.60949e-23
CG1695	258.371	-4.14562	0.400435	-10.3528	4.06545e-25	1.60949e-23
CG16978	152.842	-7.87928	0.76415	-10.3112	6.2735e-25	2.47285e-23
CG14960	251.111	8.65994	0.840572	10.3024	6.87025e-25	2.69635e-23
lox2	123.69	-6.39778	0.621102	-10.3007	6.99605e-25	2.73389e-23
Pdk	172.626	-4.73319	0.459564	-10.2993	7.09809e-25	2.76186e-23
Nckx30C	153.819	-4.77723	0.463966	-10.2965	7.30575e-25	2.82963e-23
Gr63a	125.026	-6.85458	0.665743	-10.2961	7.3347e-25	2.82963e-23
CG9134	607.672	5.54538	0.538733	10.2934	7.54895e-25	2.89995e-23
sn	144.322	5.28969	0.516096	10.2494	1.19025e-24	4.55307e-23
GstE9	216.918	-5.53112	0.540056	-10.2418	1.28877e-24	4.90922e-23
CG43094	271.728	-9.59745	0.93769	-10.2352	1.37903e-24	5.23109e-23
Act42A	3292.14	4.15765	0.407956	10.1914	2.16588e-24	8.1816e-23
CG9294	222.181	9.48499	0.930914	10.1889	2.22271e-24	8.36143e-23
CG7695	147.819	-7.73035	0.7596	-10.1769	2.51511e-24	9.42232e-23
wg	297.474	5.11261	0.503011	10.164	2.87015e-24	1.07081e-22
SPE	131.396	-5.12487	0.504949	-10.1493	3.33784e-24	1.2402e-22
f	102.185	6.62481	0.654186	10.1268	4.20125e-24	1.55463e-22
CG12290	187.542	-4.42807	0.437489	-10.1216	4.43313e-24	1.63377e-22
CG4914	674.239	8.07999	0.798954	10.1132	4.82718e-24	1.77179e-22
CG42784	114.177	-5.48581	0.542507	-10.112	4.88948e-24	1.78742e-22
CG4928	2143.42	-3.99829	0.395529	-10.1087	5.05488e-24	1.84046e-22
Hr4	244.786	4.3618	0.432711	10.0802	6.76149e-24	2.44963e-22
sob	276.711	6.59602	0.654376	10.0799	6.78202e-24	2.44963e-22
Tina-1	450.584	-3.48473	0.346136	-10.0675	7.68962e-24	2.76643e-22
nyo	187.537	9.22909	0.917967	10.0538	8.83633e-24	3.16641e-22
CG42284	253.409	-4.14106	0.412071	-10.0494	9.24414e-24	3.2995e-22
Obp84a	150.406	-8.15181	0.812028	-10.0388	1.02889e-23	3.65802e-22
kuk	370.808	3.39524	0.33951	10.0004	1.51768e-23	5.37471e-22
CG4797	156.024	-6.83843	0.684176	-9.99514	1.60067e-23	5.64656e-22
CG33993	157.783	5.18421	0.51877	9.99327	1.63113e-23	5.73173e-22
CG13377	209.329	5.16058	0.516925	9.98322	1.80513e-23	6.31866e-22
Eaat2	357.733	-3.95	0.395995	-9.97489	1.96325e-23	6.84572e-22
AcCoAS	205.077	-4.84292	0.4859	-9.96692	2.12733e-23	7.3894e-22
Or22a	113.717	-6.73175	0.676249	-9.95455	2.40907e-23	8.33613e-22
CG43068	119.012	-5.20046	0.523591	-9.93231	3.0121e-23	1.03832e-21
Btk29A	171.383	4.80017	0.483327	9.93152	3.0359e-23	1.04256e-21
CG32855	118.622	7.63198	0.769385	9.91958	3.42179e-23	1.17064e-21
OSCP1	188.689	-4.90397	0.494986	-9.9073	3.86963e-23	1.31887e-21
CG5391	139.748	6.06751	0.613075	9.89684	4.29617e-23	1.45877e-21
dap	882.169	3.64796	0.371303	9.82476	8.80871e-23	2.97984e-21
Mtp	552.615	3.55704	0.362309	9.81772	9.446e-23	3.18355e-21
Cyp4d8	173.538	-5.12235	0.521985	-9.81322	9.87678e-23	3.3164e-21
grp	354.943	5.13407	0.523807	9.80147	1.10962e-22	3.71212e-21
Fili	153.449	4.64559	0.474174	9.79721	1.15734e-22	3.85751e-21
CG43693	117.855	-5.80145	0.59374	-9.77103	1.4992e-22	4.97866e-21
Obp83a	189.008	-8.99581	0.92809	-9.69282	3.23466e-22	1.07027e-20
Fpps	426.698	3.08938	0.318783	9.69116	3.28775e-22	1.08388e-20
Zasp52	231.005	3.87303	0.399679	9.69034	3.31434e-22	1.08869e-20
tnc	103.932	7.22331	0.745548	9.6886	3.37122e-22	1.10337e-20
Esp	113.146	-6.14474	0.634493	-9.68449	3.50949e-22	1.1445e-20
ed	1651.75	3.69786	0.382068	9.67853	3.7201e-22	1.20883e-20
CG17111	311.494	-3.98688	0.412338	-9.66897	4.08478e-22	1.32259e-20
para	1156.38	-3.47027	0.360115	-9.63655	5.60377e-22	1.80796e-20
CG9452	181.902	-9.00091	0.935614	-9.62033	6.56228e-22	2.1097e-20
Drsl4	115.063	-7.53564	0.783919	-9.61278	7.06178e-22	2.26227e-20
drm	156.15	6.3431	0.661669	9.5865	9.11225e-22	2.90886e-20
Cad96Ca	1024.05	3.06428	0.319708	9.58464	9.27841e-22	2.95151e-20
CG4000	317.298	-10.3052	1.07585	-9.57867	9.83003e-22	3.11605e-20
GstE5	275.948	-3.62737	0.378711	-9.5782	9.87554e-22	3.11957e-20
sxe2	255.147	-9.95024	1.0395	-9.57217	1.04682e-21	3.2953e-20
CG13634	84.4777	5.51305	0.576052	9.57041	1.06482e-21	3.34037e-20
Gagr	129.391	-7.99712	0.835678	-9.56962	1.07298e-21	3.35436e-20
Prx6005	244.121	-5.33641	0.558042	-9.56274	1.14677e-21	3.57271e-20
CG15201	117.898	-6.44695	0.674808	-9.55375	1.25079e-21	3.88344e-20
ihog	767.479	3.65288	0.382586	9.54786	1.32402e-21	4.09679e-20
Or85b	94.2052	-6.32324	0.662444	-9.54532	1.35687e-21	4.18414e-20
CG42808	97.921	-6.13395	0.644305	-9.52025	1.72762e-21	5.30935e-20
CG33110	290.473	-3.58418	0.377366	-9.49789	2.14184e-21	6.5601e-20
CG6435	105.766	-5.09695	0.536685	-9.49709	2.15843e-21	6.58865e-20
hh	208.59	6.6144	0.69739	9.4845	2.43557e-21	7.40971e-20
Ca-alpha1T	123.214	-4.41019	0.465534	-9.47341	2.70858e-21	8.21269e-20
CG4962	109.142	5.59985	0.591377	9.46916	2.82112e-21	8.52542e-20
Ir75b	87.9747	-6.19873	0.654694	-9.46813	2.84895e-21	8.58093e-20
Ir64a	142.502	-8.20842	0.867274	-9.46462	2.9463e-21	8.84474e-20
wrapper	96.7964	5.52001	0.583274	9.46384	2.9685e-21	8.88197e-20
ec	217.023	3.79128	0.401858	9.43437	3.93335e-21	1.17302e-19
kdn	521.467	-3.082	0.326741	-9.43256	4.002e-21	1.18958e-19
CG14860	116.949	4.79129	0.508747	9.41782	4.6053e-21	1.36443e-19
CG10939	1886.88	-2.76638	0.29381	-9.41553	4.70722e-21	1.39009e-19
CG2016	145.176	4.68413	0.498704	9.3926	5.85365e-21	1.72303e-19
Spec2	385.006	3.07367	0.32772	9.37897	6.66185e-21	1.95457e-19
CG10257	165.337	-5.20788	0.557214	-9.34627	9.07918e-21	2.65522e-19
bgm	97.7833	-7.26144	0.778418	-9.32846	1.07421e-20	3.13145e-19
Ance-2	96.5215	7.66392	0.823474	9.30682	1.31719e-20	3.82745e-19
CG6891	568.071	4.97085	0.534243	9.30448	1.34651e-20	3.90014e-19
Or43b	126.988	-4.01681	0.431772	-9.30309	1.36422e-20	3.93886e-19
CG9400	157.095	-8.76541	0.942585	-9.29933	1.41328e-20	4.06756e-19
CG7896	1482.71	3.4851	0.375182	9.28909	1.55606e-20	4.46431e-19
Jheh3	228.07	-3.58412	0.386412	-9.2754	1.76953e-20	5.06074e-19
Or47b	110.821	-5.02624	0.542765	-9.26045	2.03575e-20	5.80381e-19
ChAT	162.472	-4.01438	0.433633	-9.25754	2.09205e-20	5.94562e-19
GABA-B-R1	132.212	-4.235	0.457713	-9.25253	2.19247e-20	6.21154e-19
CG42272	98.5245	5.63739	0.610018	9.24135	2.43397e-20	6.87426e-19
CG14196	97.6019	-6.90099	0.747973	-9.22626	2.80259e-20	7.89077e-19
alpha-Est7	133.845	-5.43018	0.588833	-9.22194	2.91774e-20	8.18954e-19
DIP-alpha	92.1056	-4.91779	0.533412	-9.21949	2.9851e-20	8.35275e-19
Cyp6a21	137.106	-8.56356	0.930167	-9.20648	3.36995e-20	9.40062e-19
CG7708	376.025	-3.44213	0.374082	-9.20154	3.5285e-20	9.8127e-19
CG9541	243.845	-3.63136	0.3948	-9.19796	3.64818e-20	1.01145e-18
Diap1	119.143	3.78703	0.414604	9.13409	6.59561e-20	1.82304e-18
Tmhs	119.121	7.01998	0.769034	9.12832	6.95733e-20	1.91718e-18
CG32271	132.741	-8.5479	0.938321	-9.10978	8.25495e-20	2.26786e-18
CG5549	135.243	-8.52894	0.936718	-9.10513	8.61629e-20	2.35998e-18
CG31103	153.093	-4.17307	0.458572	-9.10013	9.0224e-20	2.46377e-18
CG32694	116.442	-5.96937	0.656926	-9.08683	1.01973e-19	2.77624e-18
fw	118.133	5.48925	0.60577	9.0616	1.2855e-19	3.48932e-18
GstD8	350.884	-3.43599	0.379504	-9.05391	1.37943e-19	3.7331e-18
CG1103	185.243	3.61569	0.399503	9.05048	1.42344e-19	3.84074e-18
Kif3C	202.183	-4.47082	0.497367	-8.98898	2.49542e-19	6.71319e-18
Sfp84E	123.783	-8.40727	0.93579	-8.98413	2.60779e-19	6.99473e-18
CG18190	355.327	4.87385	0.543563	8.96648	3.06146e-19	8.18736e-18
Exn	114.614	4.60509	0.51456	8.94957	3.56882e-19	9.51072e-18
GstE6	698.621	-3.13618	0.350438	-8.94931	3.57727e-19	9.51072e-18
CG13332	86.6094	-5.44877	0.609518	-8.93948	3.91015e-19	1.03653e-17
Octbeta1R	154.799	-4.04094	0.452085	-8.93846	3.94644e-19	1.0431e-17
crok	436.167	2.80524	0.314128	8.93027	4.24981e-19	1.12002e-17
caix	102.023	-7.74287	0.868353	-8.91673	4.80266e-19	1.26206e-17
LanA	1230.53	2.75716	0.309577	8.90622	5.28012e-19	1.38351e-17
mam	269.964	3.21746	0.361657	8.89644	5.76671e-19	1.50666e-17
l(1)G0320	1151.89	3.12335	0.351733	8.87989	6.69266e-19	1.74355e-17
CG4455	1381.96	3.70371	0.417334	8.87469	7.01276e-19	1.82171e-17
NaPi-III	524.855	-3.91246	0.440954	-8.87272	7.13825e-19	1.84901e-17
danr	276.056	4.84624	0.546961	8.86029	7.98065e-19	2.06133e-17
Cdk1	775.632	3.78135	0.426927	8.85715	8.20853e-19	2.10992e-17
CG10562	124.161	-8.42828	0.951589	-8.85706	8.21531e-19	2.10992e-17
LanB1	188.118	3.38729	0.382517	8.85525	8.34964e-19	2.13836e-17
CG13950	280.249	-3.82836	0.432514	-8.85142	8.64153e-19	2.20688e-17
Neurochondrin	113.08	4.28244	0.483966	8.84863	8.85978e-19	2.25626e-17
Ir40a	69.3638	-5.77206	0.653438	-8.83336	1.01576e-18	2.57953e-17
NimC4	473.028	3.84426	0.435976	8.81758	1.1696e-18	2.96189e-17
GstE7	110.332	-4.15575	0.471335	-8.81698	1.1759e-18	2.96954e-17
Ndae1	254.028	-4.35552	0.494059	-8.8158	1.18834e-18	2.99264e-17
CG8854	64.6537	5.78851	0.656733	8.81411	1.20638e-18	3.02964e-17
fru	398.296	3.27786	0.372334	8.80355	1.32551e-18	3.31964e-17
EbpIII	1060.99	-3.96708	0.45091	-8.79792	1.3937e-18	3.4808e-17
AOX4	919.239	-3.19884	0.363745	-8.79418	1.44098e-18	3.589e-17
CG32444	112.598	-8.22448	0.936579	-8.7814	1.61456e-18	4.01031e-17
CG43861	144.631	-4.16039	0.474038	-8.77648	1.68668e-18	4.178e-17
slo	90.4788	-4.67225	0.532598	-8.77257	1.74631e-18	4.31391e-17
CG6356	470.512	-4.53154	0.516942	-8.76605	1.85038e-18	4.55857e-17
Syt1	271.15	-3.57461	0.407803	-8.76552	1.85911e-18	4.56767e-17
Cht3	243.381	5.02462	0.573288	8.76456	1.87501e-18	4.59429e-17
Alp4	115.926	-8.40499	0.962328	-8.73402	2.45775e-18	6.00592e-17
CG11550	1640.76	-3.32142	0.380357	-8.7324	2.49328e-18	6.07637e-17
18w	1121.52	2.56201	0.293985	8.71477	2.9136e-18	7.08169e-17
CG11966	90.9028	8.21471	0.945284	8.6902	3.61796e-18	8.77016e-17
CG10680	87.162	-7.51966	0.868013	-8.66307	4.59209e-18	1.11018e-16
GNBP3	1087.53	2.8418	0.328813	8.64261	5.49452e-18	1.32482e-16
CG30274	228.346	-3.47275	0.402491	-8.62815	6.23522e-18	1.49943e-16
Fit2	320.202	2.98152	0.345799	8.62214	6.57165e-18	1.57615e-16
CG14275	80.571	-7.17087	0.83237	-8.615	6.99413e-18	1.67306e-16
CG9815	106.385	3.9186	0.455328	8.60611	7.55838e-18	1.79873e-16
CG15096	63.5386	-5.38305	0.625492	-8.60609	7.55917e-18	1.79873e-16
CG14400	173.672	-9.73966	1.13275	-8.59822	8.09623e-18	1.92148e-16
CG32225	131.759	-3.82798	0.445922	-8.5844	9.1311e-18	2.16142e-16
Kr-h1	161.638	-7.49679	0.873413	-8.58332	9.21751e-18	2.1762e-16
wus	61.9406	6.36769	0.744404	8.55409	1.18806e-17	2.79765e-16
CG4374	156.64	5.29016	0.618948	8.54703	1.26294e-17	2.96628e-16
Mvl	115.679	-4.06962	0.476705	-8.53697	1.37789e-17	3.2279e-16
Akap200	129.127	4.89851	0.575813	8.50712	1.78307e-17	4.16633e-16
JhI-26	77.3404	-4.41275	0.518999	-8.50242	1.85676e-17	4.32734e-16
Apoltp	170.123	3.57142	0.420126	8.50085	1.88209e-17	4.37513e-16
CG17026	68.8144	-5.35345	0.630315	-8.49329	2.00862e-17	4.65732e-16
CG31100	71.6699	-5.6475	0.664961	-8.49298	2.0141e-17	4.65812e-16
CG18268	95.386	-8.07527	0.954427	-8.46086	2.65418e-17	6.12286e-16
Tollo	1184.93	3.20981	0.379391	8.46042	2.6642e-17	6.13035e-16
CG11836	108.771	4.19974	0.497502	8.44166	3.12874e-17	7.18106e-16
CG3168	67.3362	-4.79703	0.569124	-8.4288	3.49233e-17	7.99531e-16
fng	887.037	2.72452	0.323351	8.42588	3.58042e-17	8.17633e-16
CG15506	599.421	3.54009	0.421089	8.40698	4.20693e-17	9.58293e-16
CG34342	66.9742	-4.91648	0.584987	-8.40442	4.29987e-17	9.77008e-16
to	98.6137	-8.16745	0.972317	-8.39999	4.4653e-17	1.01206e-15
CG13720	105.141	7.14277	0.850631	8.39702	4.57945e-17	1.03534e-15
ImpE3	216.032	4.91167	0.58526	8.39229	4.76749e-17	1.07518e-15
CG34417	212.5	3.10728	0.37037	8.38967	4.87505e-17	1.09671e-15
shg	3017.84	2.37074	0.282619	8.38848	4.92466e-17	1.10512e-15
l(1)G0196	87.6557	-5.82263	0.694213	-8.38738	4.97086e-17	1.11274e-15
Or13a	63.5827	-6.39268	0.763634	-8.37139	5.69409e-17	1.27149e-15
CG13563	140.483	3.19127	0.382961	8.33316	7.8714e-17	1.75337e-15
laccase2	719.628	3.37761	0.405535	8.32876	8.16945e-17	1.8153e-15
Cyp4ac2	244.385	-10.9763	1.31966	-8.31754	8.98043e-17	1.99063e-15
Cyp28a5	158.259	-3.70248	0.44598	-8.3019	1.02457e-16	2.26555e-15
CG15021	70.7948	-7.10907	0.858236	-8.28335	1.19754e-16	2.64159e-15
foi	102.71	-4.33809	0.525281	-8.25862	1.47371e-16	3.24126e-15
pk	145.487	3.26203	0.394996	8.25839	1.47655e-16	3.24126e-15
CG12947	74.1002	5.58041	0.676574	8.24805	1.61006e-16	3.52579e-15
Idgf4	82.1301	-7.5165	0.913911	-8.22455	1.95933e-16	4.28031e-15
AsnS	75.6809	-5.50438	0.66955	-8.22102	2.01781e-16	4.39746e-15
CG17841	596.744	-2.53366	0.308345	-8.21695	2.08744e-16	4.53831e-15
Cad99C	69.1539	5.21396	0.635451	8.20513	2.30335e-16	4.99573e-15
CG4607	78.1003	-7.13065	0.869402	-8.20178	2.36855e-16	5.12488e-15
CG12655	82.0281	-7.88693	0.961834	-8.19989	2.40611e-16	5.19377e-15
Sytalpha	55.8687	-5.358	0.653749	-8.1958	2.48936e-16	5.3607e-15
Ugt35a	193.028	-3.81007	0.464915	-8.1952	2.50173e-16	5.37456e-15
Or67d	80.3733	-7.87217	0.960719	-8.19404	2.52607e-16	5.41404e-15
CG42261	321.362	-3.01173	0.368227	-8.17899	2.86224e-16	6.12006e-15
CG15473	84.2574	3.9743	0.486857	8.16316	3.26368e-16	6.962e-15
CG43386	240.344	5.09928	0.625164	8.15671	3.44285e-16	7.32697e-15
Cyp313a4	114.146	-9.00391	1.10495	-8.14869	3.67873e-16	7.81062e-15
CG30116	69.7774	-5.19467	0.637723	-8.14566	3.77213e-16	7.99022e-15
Ald	249.41	-3.00631	0.369088	-8.14524	3.78529e-16	7.99941e-15
CG30271	178.463	-3.42589	0.420746	-8.14241	3.87485e-16	8.16963e-15
VhaSFD	85.9008	-4.04928	0.499502	-8.10665	5.20359e-16	1.09457e-14
Or35a	67.3285	-7.11533	0.878226	-8.10193	5.40959e-16	1.13526e-14
CG11841	66.1971	-7.06495	0.873352	-8.08947	5.99246e-16	1.25468e-14
CG16885	7257.92	3.79532	0.469668	8.08086	6.43125e-16	1.34345e-14
Cpr50Cb	52.9019	5.7002	0.706424	8.06909	7.08237e-16	1.47606e-14
CG13748	87.6514	8.86106	1.09897	8.06303	7.44252e-16	1.54757e-14
Or65a	78.1664	-7.83158	0.971366	-8.06244	7.47834e-16	1.55146e-14
CG42598	277.111	3.19853	0.396991	8.05693	7.82333e-16	1.61932e-14
CG13794	105.626	-8.93812	1.11136	-8.0425	8.80238e-16	1.81782e-14
odd	114.343	4.2911	0.533811	8.0386	9.0867e-16	1.87227e-14
kkv	82.3382	8.42313	1.05004	8.02173	1.04268e-15	2.14353e-14
GstD2	168.836	-3.3024	0.411782	-8.01978	1.05934e-15	2.17284e-14
Toll-7	1135.73	2.62318	0.327324	8.01403	1.11011e-15	2.27185e-14
CG6484	70.0657	-7.59561	0.952292	-7.97614	1.50985e-15	3.08294e-14
CG10444	198.182	-2.82228	0.354096	-7.9704	1.58167e-15	3.22234e-14
CG31207	186.67	-10.8012	1.35598	-7.96559	1.64441e-15	3.34266e-14
CG12017	79.3608	8.64105	1.08612	7.95586	1.77892e-15	3.60797e-14
Sema-5c	149.569	4.19436	0.527788	7.94706	1.90985e-15	3.86489e-14
CG4462	71.071	-6.16414	0.776665	-7.93668	2.07666e-15	4.19309e-14
CG31098	90.4008	-3.99478	0.503396	-7.93567	2.09365e-15	4.218e-14
Shab	151.629	-3.46573	0.43776	-7.91697	2.43376e-15	4.89235e-14
Cct2	115.876	-3.72272	0.470643	-7.90986	2.57687e-15	5.16856e-14
Or65b	89.3108	-8.61948	1.08983	-7.909	2.59467e-15	5.19277e-14
cln3	70.6712	-7.69095	0.972632	-7.90736	2.629e-15	5.2499e-14
CG10031	97.2416	-8.81882	1.11658	-7.89803	2.83338e-15	5.64558e-14
Gasp	18790.3	2.91744	0.369418	7.8974	2.84792e-15	5.66212e-14
Or47a	57.4746	-6.56898	0.832949	-7.88641	3.11012e-15	6.16987e-14
TwdlT	16937.6	2.98422	0.378441	7.88556	3.13119e-15	6.19812e-14
IM2	107.348	-4.09213	0.52047	-7.86237	3.76928e-15	7.44495e-14
ckd	185.221	5.71216	0.728338	7.84273	4.4087e-15	8.68898e-14
Zip89B	318.03	3.27906	0.418258	7.8398	4.51255e-15	8.87436e-14
sca	620.851	4.16488	0.532414	7.82264	5.17286e-15	1.01509e-13
Cyp9h1	52.7733	-5.82141	0.744364	-7.82064	5.25543e-15	1.02906e-13
CG14397	259.072	6.46887	0.827462	7.81773	5.37828e-15	1.05085e-13
CG6145	211.297	-3.3241	0.425235	-7.81708	5.40621e-15	1.05404e-13
CG18135	113.59	-3.31557	0.424221	-7.81567	5.467e-15	1.0636e-13
GstD11	137.377	-3.4526	0.441903	-7.81304	5.58252e-15	1.08375e-13
Obp99c	76.9089	4.45826	0.571126	7.80609	5.89902e-15	1.14275e-13
DopEcR	55.8764	-5.11245	0.656783	-7.78408	7.0222e-15	1.35743e-13
esn	215.104	3.69741	0.475076	7.78278	7.09502e-15	1.36858e-13
Or9a	61.6383	-6.92254	0.890399	-7.77465	7.56565e-15	1.45627e-13
CG13972	77.3634	3.55577	0.457665	7.76938	7.8872e-15	1.51494e-13
nemy	157.996	5.11282	0.658138	7.76861	7.93498e-15	1.5209e-13
CG6465	89.6194	-4.46391	0.574728	-7.76699	8.03712e-15	1.53723e-13
csw	74.3917	-4.5578	0.587741	-7.75477	8.85007e-15	1.68915e-13
amon	368.744	-2.86105	0.369954	-7.73351	1.04618e-14	1.99257e-13
CG9717	269.359	-3.9218	0.50735	-7.72996	1.07577e-14	2.04463e-13
PyK	391.676	-3.09084	0.400318	-7.72096	1.15454e-14	2.18976e-13
CG30463	126.458	3.89366	0.504576	7.71669	1.1939e-14	2.25968e-13
Men-b	229.093	-3.25451	0.421815	-7.71549	1.20519e-14	2.2763e-13
CG11409	68.1204	7.89782	1.02636	7.69497	1.4153e-14	2.6676e-13
kay	129.666	-3.2526	0.423315	-7.68363	1.54639e-14	2.90863e-13
IM14	90.0923	-8.8402	1.15491	-7.65448	1.941e-14	3.64329e-13
CG15312	53.3185	-4.79176	0.626133	-7.65295	1.96424e-14	3.6793e-13
Cpr	298.005	-2.66596	0.348381	-7.65243	1.97222e-14	3.68662e-13
CG14757	119.989	-3.34758	0.437515	-7.65136	1.98872e-14	3.70983e-13
ninaB	73.3148	-3.84598	0.503118	-7.64429	2.10095e-14	3.90991e-13
Cyp4e3	88.5265	-3.67998	0.481416	-7.64407	2.10461e-14	3.90991e-13
CG31176	269.446	2.68963	0.351989	7.64124	2.1514e-14	3.98057e-13
CG10050	123.017	-3.57759	0.468195	-7.64124	2.15142e-14	3.98057e-13
CG34309	477.105	-3.00072	0.392971	-7.636	2.24082e-14	4.13752e-13
ppk	47.4589	-6.16232	0.808096	-7.62573	2.42653e-14	4.47133e-13
CG17839	562.377	-3.15297	0.414224	-7.61176	2.70397e-14	4.97245e-13
Sec61beta	1166.94	2.73368	0.359836	7.59703	3.03007e-14	5.56086e-13
Teh2	770.125	-2.8223	0.37193	-7.58825	3.24254e-14	5.93877e-13
CG13721	44.0516	6.68258	0.880763	7.58726	3.26742e-14	5.97227e-13
CG14186	187.513	-3.71055	0.489632	-7.57824	3.5028e-14	6.38962e-13
CG1275	170.668	3.63993	0.481194	7.56436	3.89784e-14	7.09594e-13
Cyp12a5	53.8601	-7.11785	0.941565	-7.55959	4.04351e-14	7.34638e-13
Or82a	44.4202	-5.84184	0.77334	-7.55403	4.21993e-14	7.65157e-13
CG1358	71.3825	-4.30354	0.570114	-7.54856	4.40109e-14	7.96414e-13
CG11498	46.7183	7.10823	0.943783	7.53164	5.01086e-14	9.0495e-13
CG42235	61.1838	-4.42407	0.587859	-7.52573	5.24259e-14	9.44916e-13
CG31436	52.7029	-6.99585	0.929755	-7.5244	5.29646e-14	9.52733e-13
Hexo2	652.045	4.84729	0.644597	7.51988	5.48273e-14	9.84285e-13
Timp	467.662	2.39981	0.319404	7.5134	5.76124e-14	1.03224e-12
Dronc	394.644	2.79097	0.37159	7.51089	5.87269e-14	1.05013e-12
CG4586	254.366	5.46632	0.728409	7.50446	6.16811e-14	1.10079e-12
Ir75c	45.5512	-5.62923	0.750338	-7.50226	6.27263e-14	1.11724e-12
CG13995	105.07	-3.57209	0.477022	-7.48831	6.97636e-14	1.24015e-12
Tsf2	1561.65	2.26022	0.301919	7.4862	7.0897e-14	1.25783e-12
cDIP	320.637	-2.85138	0.382052	-7.46335	8.43519e-14	1.49362e-12
CG34461	67.1467	4.63072	0.62053	7.46254	8.48721e-14	1.4999e-12
ckn	87.0713	3.44194	0.461453	7.45891	8.72381e-14	1.53872e-12
Kif19A	66.1623	-4.24428	0.570089	-7.44496	9.69774e-14	1.70718e-12
Fmo-2	91.4028	-3.34793	0.450464	-7.43218	1.06825e-13	1.87688e-12
obst-B	2136.9	5.7391	0.772742	7.42693	1.11146e-13	1.94904e-12
CG14626	60.1965	8.2932	1.1173	7.42252	1.14911e-13	2.01116e-12
GAPsec	241.778	2.55796	0.344689	7.42106	1.16186e-13	2.02955e-12
CG43091	124.934	-10.3702	1.3984	-7.41575	1.2094e-13	2.10855e-12
CG18107	54.7791	-7.34404	0.990846	-7.41189	1.24514e-13	2.16669e-12
Or67a	65.5238	-7.92126	1.06974	-7.40482	1.31325e-13	2.28082e-12
CG8785	67.9705	-8.0506	1.08962	-7.38848	1.48517e-13	2.57448e-12
E(spl)m7-HLH	251.002	3.55645	0.483932	7.34907	1.99586e-13	3.45313e-12
CG14688	95.185	-3.66402	0.498654	-7.34783	2.01454e-13	3.47883e-12
Cda4	2585.24	3.41541	0.464898	7.34659	2.03328e-13	3.50451e-12
5-HT2B	59.8936	-3.92069	0.5351	-7.32702	2.3533e-13	4.04839e-12
CG34180	69.2584	-8.39471	1.14626	-7.32359	2.41424e-13	4.14535e-12
CG7888	153.163	-3.19891	0.437031	-7.31963	2.48654e-13	4.26142e-12
bbg	78.9385	5.19397	0.710162	7.31378	2.59731e-13	4.44287e-12
Xrp1	251.522	-2.92062	0.399844	-7.30439	2.7852e-13	4.7553e-12
CG4089	364.717	2.35083	0.32241	7.29143	3.06684e-13	5.22632e-12
Cpr65Eb	68.2634	5.96156	0.817786	7.28987	3.10253e-13	5.27721e-12
CR45536	56.0362	8.10048	1.11208	7.28407	3.23908e-13	5.49916e-12
Tom	369.57	4.81342	0.660896	7.28317	3.26055e-13	5.52145e-12
Tret1-1	86.7401	-4.85619	0.666783	-7.28302	3.26439e-13	5.52145e-12
CG17272	791.195	2.46272	0.338277	7.28017	3.33406e-13	5.62879e-12
Nhe2	106.706	-3.2824	0.451121	-7.27608	3.43652e-13	5.79098e-12
Galphaf	50.3131	-5.67163	0.780002	-7.2713	3.56053e-13	5.98883e-12
Cpr66Cb	81.4956	9.37144	1.28931	7.26857	3.63323e-13	6.0998e-12
CG30440	1558.4	3.16405	0.435774	7.26076	3.84925e-13	6.45052e-12
CG1927	1620.67	-2.5903	0.356776	-7.2603	3.86225e-13	6.46036e-12
CG8369	72.5933	-3.57498	0.493738	-7.24065	4.46537e-13	7.44918e-12
CG9509	41.3561	7.08354	0.97832	7.24052	4.46983e-13	7.44918e-12
CG8738	53.5603	-4.21174	0.581741	-7.23989	4.4905e-13	7.46988e-12
CG5945	49.6195	-7.25253	1.00185	-7.23915	4.51489e-13	7.4967e-12
CG13042	78.324	9.68167	1.33922	7.22932	4.85404e-13	8.0451e-12
Est-6	40.0788	-5.68797	0.787029	-7.22714	4.93287e-13	8.16084e-12
Prx2540-2	77.0886	-6.29481	0.871065	-7.22656	4.95364e-13	8.18027e-12
comm2	175.733	2.75531	0.381431	7.22362	5.06204e-13	8.33457e-12
Cyp12e1	43.3959	-5.60644	0.776136	-7.22353	5.06546e-13	8.33457e-12
mthl9	256.484	3.76291	0.521058	7.22167	5.13536e-13	8.43427e-12
Tis11	1013.42	-2.82047	0.390723	-7.2186	5.25259e-13	8.61121e-12
CR45232	36.185	6.20078	0.859454	7.21479	5.40168e-13	8.83965e-12
CG7214	125.269	3.74496	0.51935	7.21086	5.5601e-13	9.08249e-12
CG10019	106.984	3.0904	0.429121	7.20168	5.94731e-13	9.69753e-12
CG2781	1048.01	-2.23831	0.311005	-7.19702	6.15435e-13	1.00171e-11
CG10126	319.759	-2.97864	0.414103	-7.19299	6.33856e-13	1.02985e-11
Cyp4ac1	45.9994	-6.0817	0.845772	-7.19071	6.44561e-13	1.04536e-11
Ih	99.7195	-5.18495	0.723812	-7.16339	7.87041e-13	1.27416e-11
CG15322	72.3992	9.3255	1.30224	7.16113	8.0015e-13	1.29308e-11
atk	47.2111	7.91296	1.10572	7.15638	8.28383e-13	1.33632e-11
Obp57a	59.358	-8.12666	1.13687	-7.14829	8.78664e-13	1.41491e-11
CG1544	92.9023	4.53275	0.634258	7.14655	8.89887e-13	1.43045e-11
CG31300	50.1583	-7.25023	1.0147	-7.14517	8.98852e-13	1.4423e-11
CG14837	58.967	-3.98639	0.558269	-7.14063	9.29073e-13	1.48816e-11
Or7a	63.024	-4.02777	0.565165	-7.12672	1.02792e-12	1.64358e-11
Ser7	47.3493	-7.13828	1.00181	-7.12539	1.03788e-12	1.65659e-11
kermit	52.5901	3.89942	0.54802	7.11547	1.11529e-12	1.77702e-11
alt	59.781	4.02895	0.566447	7.11266	1.13827e-12	1.81044e-11
CG10268	245.607	2.64473	0.372028	7.10896	1.16924e-12	1.85645e-11
CG5028	326.818	-2.60247	0.367572	-7.08018	1.43968e-12	2.28184e-11
CG33181	53.6821	-4.36425	0.616886	-7.07465	1.49827e-12	2.37056e-11
Cyp6w1	61.8402	-8.30407	1.17442	-7.07076	1.54089e-12	2.42989e-11
CG44836	50.9727	-4.40107	0.622434	-7.07074	1.54113e-12	2.42989e-11
Hsp67Ba	166.789	4.71155	0.667229	7.06137	1.64868e-12	2.59495e-11
CG12512	81.8681	-3.74012	0.531853	-7.03225	2.03228e-12	3.19319e-11
CG10514	56.3824	-8.03702	1.14303	-7.03135	2.04542e-12	3.20827e-11
egh	462.869	-2.27746	0.324108	-7.02686	2.11236e-12	3.30755e-11
CR44922	279.19	-2.56479	0.365203	-7.02292	2.17285e-12	3.39433e-11
GstE1	461.062	-2.40801	0.342886	-7.02276	2.17527e-12	3.39433e-11
St2	100.049	8.22033	1.17098	7.02005	2.21782e-12	3.45476e-11
CG12288	129.677	3.7807	0.539255	7.01097	2.36673e-12	3.68041e-11
hoe1	38.9477	-5.37492	0.767473	-7.0034	2.4983e-12	3.87835e-11
Teh3	142.017	-2.96498	0.423563	-7.00009	2.55798e-12	3.96421e-11
Treh	60.6207	-3.86651	0.552664	-6.99613	2.63123e-12	4.07077e-11
ND-ASHI	48.1432	-3.91801	0.561322	-6.97996	2.95259e-12	4.56017e-11
sNPF	569.584	-2.58586	0.370615	-6.97723	3.01067e-12	4.64196e-11
Hex-A	518.178	-2.32798	0.334454	-6.96054	3.38969e-12	5.21748e-11
cpx	92.5963	-3.43877	0.494429	-6.95503	3.52495e-12	5.41648e-11
Or49b	39.7779	-4.85444	0.698833	-6.9465	3.7447e-12	5.74441e-11
CG5071	50.9113	-7.8697	1.1334	-6.94348	3.82569e-12	5.85874e-11
CG14406	75.2513	9.998	1.44046	6.94082	3.89826e-12	5.9598e-11
CG34384	142.239	-2.88885	0.416606	-6.93425	4.08386e-12	6.23305e-11
CG14526	184.882	-3.59704	0.519123	-6.92907	4.23613e-12	6.45458e-11
CG5404	78.9497	-9.63809	1.39139	-6.92695	4.30014e-12	6.54112e-11
CG32055	368.247	3.77343	0.545219	6.92094	4.48641e-12	6.81303e-11
Hk	40.9712	-4.62164	0.667837	-6.9203	4.50681e-12	6.83257e-11
CG14627	36.0629	6.90158	0.998451	6.91229	4.76894e-12	7.21789e-11
CG6067	76.6601	-9.6125	1.39143	-6.90836	4.90302e-12	7.40847e-11
pHCl	38.3321	-4.77288	0.692158	-6.89565	5.36177e-12	8.08816e-11
Ace	513.179	-2.345	0.340094	-6.89514	5.38124e-12	8.10404e-11
CG31712	304.213	-2.29475	0.333029	-6.89056	5.55731e-12	8.35532e-11
CG44085	36.2865	5.60584	0.813866	6.88791	5.66167e-12	8.49812e-11
IscU	760.386	-2.37708	0.34525	-6.88511	5.77422e-12	8.65274e-11
CG32392	153.488	-2.84459	0.41407	-6.86984	6.42754e-12	9.61586e-11
Tsp42Ef	1652.62	-2.09289	0.304695	-6.86881	6.47417e-12	9.66966e-11
CG5639	1370.4	4.34484	0.632684	6.86731	6.54216e-12	9.75513e-11
MFS14	42.0991	-4.37715	0.637993	-6.86081	6.84693e-12	1.01928e-10
CG15387	262.907	3.10931	0.453316	6.85904	6.93227e-12	1.02928e-10
CG13154	33.419	6.17954	0.900946	6.85895	6.9368e-12	1.02928e-10
Dif	338.722	-2.87786	0.419687	-6.85715	7.02468e-12	1.03892e-10
CG9990	135.862	-4.50311	0.656703	-6.85715	7.02471e-12	1.03892e-10
CG1632	39.0404	7.57238	1.10456	6.85556	7.10337e-12	1.04885e-10
lectin-46Ca	33.8651	-5.42917	0.791994	-6.85507	7.12794e-12	1.05076e-10
Hnf4	133.621	-3.06261	0.446827	-6.85413	7.17476e-12	1.05595e-10
CG11275	469.446	-2.82566	0.412366	-6.85231	7.26667e-12	1.06774e-10
Mgstl	557.424	-2.59876	0.379427	-6.84918	7.4277e-12	1.08964e-10
pog	271.527	-3.24439	0.473722	-6.84873	7.45106e-12	1.0913e-10
CR44065	47.5071	-7.77085	1.13576	-6.84198	7.81034e-12	1.14207e-10
Cyp49a1	49.7721	3.70209	0.541758	6.83347	8.28869e-12	1.21007e-10
LManII	70.2859	3.05365	0.447036	6.83087	8.44039e-12	1.23023e-10
Or98a	53.2341	-8.08921	1.18476	-6.8277	8.62858e-12	1.25565e-10
glec	1330.37	2.10632	0.308835	6.82019	9.09194e-12	1.32095e-10
hdly	191.995	2.88721	0.423916	6.8108	9.70555e-12	1.40785e-10
Tob	162.91	-2.95745	0.434334	-6.80916	9.81713e-12	1.42176e-10
qin	44.3412	-4.51996	0.664593	-6.80109	1.03834e-11	1.50137e-10
btv	681.779	-2.75777	0.405966	-6.7931	1.09749e-11	1.58437e-10
Obp57b	39.8318	-6.39145	0.941011	-6.79212	1.10499e-11	1.59266e-10
Sk1	38.7787	-6.72912	0.990916	-6.79081	1.11509e-11	1.60466e-10
CG13650	293.706	-2.63828	0.388524	-6.79052	1.11726e-11	1.60525e-10
Cyp4s3	110.556	4.39003	0.646586	6.78955	1.12485e-11	1.61359e-10
CG14529	34.8648	-5.0576	0.745317	-6.78583	1.15421e-11	1.65309e-10
FoxP	100.172	-3.02995	0.446555	-6.78518	1.15946e-11	1.65799e-10
CG31272	43.5836	-6.96013	1.02755	-6.77351	1.25696e-11	1.79459e-10
CG10348	80.3725	3.19385	0.472081	6.76546	1.32882e-11	1.8942e-10
CG6749	51.2068	4.2193	0.624388	6.7575	1.40389e-11	1.99807e-10
eg	35.4732	7.36848	1.09137	6.75161	1.46217e-11	2.07534e-10
CG7720	36.3913	-4.70285	0.696558	-6.75155	1.46277e-11	2.07534e-10
CG9649	49.3634	-7.99308	1.1844	-6.74861	1.4927e-11	2.11451e-10
s-cup	340.686	-2.44877	0.362927	-6.74728	1.50638e-11	2.13055e-10
CG3402	347.778	2.2699	0.336587	6.74389	1.54204e-11	2.17759e-10
Cpr47Ec	629.127	4.18247	0.620349	6.74211	1.56098e-11	2.20091e-10
CG6310	123.551	2.94987	0.437688	6.73966	1.58759e-11	2.23495e-10
CG14696	169.861	-3.21042	0.476608	-6.73598	1.62832e-11	2.28873e-10
CG3262	250.509	-2.84014	0.42201	-6.73003	1.69633e-11	2.38064e-10
brat	1025.86	2.77072	0.412768	6.71252	1.91291e-11	2.67899e-10
CG3669	30.9122	6.19837	0.923425	6.71237	1.91483e-11	2.67899e-10
CG9396	45.975	-7.72613	1.15117	-6.71155	1.92572e-11	2.69007e-10
SLC5A11	218.215	-2.78115	0.414457	-6.71036	1.94151e-11	2.70607e-10
GstD3	474.027	2.48085	0.369711	6.71023	1.94314e-11	2.70607e-10
CG15666	361.47	-2.62512	0.391309	-6.70855	1.9657e-11	2.73329e-10
pip	35.647	6.18622	0.923022	6.70213	2.05398e-11	2.85167e-10
Cat	1749.61	-2.0822	0.311642	-6.68138	2.36702e-11	3.28126e-10
MFS9	32.8799	-5.96731	0.893297	-6.6801	2.38782e-11	3.30504e-10
CG14921	68.5155	3.16441	0.474144	6.67394	2.49031e-11	3.44164e-10
CG4404	170.743	-2.6554	0.398195	-6.66859	2.58266e-11	3.56383e-10
pgant8	208.882	4.61591	0.692994	6.66083	2.72291e-11	3.75165e-10
CG30456	31.3522	-4.99016	0.750405	-6.64995	2.93192e-11	4.0335e-10
SP1029	37.1587	4.91526	0.739732	6.64465	3.0394e-11	4.17504e-10
CG2556	788.214	2.35332	0.354184	6.64434	3.04585e-11	4.17756e-10
Or69a	43.5238	-7.75036	1.16802	-6.63547	3.23469e-11	4.42987e-10
CG14892	49.9833	-6.15989	0.929328	-6.62832	3.3953e-11	4.6428e-10
CG7991	38.9774	3.943	0.594895	6.62807	3.40103e-11	4.64363e-10
CG6431	36.5712	7.6718	1.15832	6.62319	3.51539e-11	4.79256e-10
CG8550	36.8181	-6.15722	0.930106	-6.61991	3.59407e-11	4.89246e-10
wbl	34.1727	4.71795	0.715288	6.59588	4.22743e-11	5.74601e-10
Or56a	62.7682	-9.50447	1.44129	-6.59442	4.26907e-11	5.79392e-10
Osi16	50.3239	9.26486	1.40674	6.58606	4.51639e-11	6.12042e-10
CG33159	66.027	-9.63786	1.46391	-6.58366	4.59013e-11	6.21106e-10
Cad87A	1782.06	1.89021	0.287178	6.58199	4.64187e-11	6.26951e-10
Slob	44.655	-3.79752	0.57697	-6.58182	4.64715e-11	6.26951e-10
ptc	628.231	2.08646	0.317499	6.57153	4.97999e-11	6.70856e-10
Inx3	1017.93	2.86247	0.436015	6.56508	5.2004e-11	6.99508e-10
Obp19d	30.6678	-5.30778	0.808547	-6.56459	5.21767e-11	7.00791e-10
Rtnl1	577.648	2.11473	0.322188	6.56365	5.25065e-11	7.04178e-10
Src64B	97.2617	3.04411	0.464595	6.55217	5.67069e-11	7.59386e-10
exp	46.0343	4.43517	0.677266	6.54864	5.80615e-11	7.7638e-10
CG31769	39.2151	-7.4997	1.14568	-6.54607	5.907e-11	7.88702e-10
CG31189	38.0512	-4.27599	0.65449	-6.53331	6.43308e-11	8.57681e-10
CG13248	62.3389	-3.24941	0.497623	-6.52987	6.58259e-11	8.76326e-10
PGRP-LB	30.4082	-5.89787	0.904534	-6.52034	7.01499e-11	9.3252e-10
CG42821	61.8841	-9.56385	1.46709	-6.51891	7.08188e-11	9.40034e-10
CG7840	129.572	2.53486	0.389125	6.51425	7.30541e-11	9.68287e-10
CG34398	84.6815	2.88031	0.442364	6.51118	7.45625e-11	9.86837e-10
CG31810	48.8921	-3.84532	0.590802	-6.50865	7.58308e-11	1.00216e-09
CG13907	94.2869	-3.18711	0.489854	-6.50624	7.70525e-11	1.01682e-09
Obp28a	4915.25	-2.40763	0.370584	-6.49686	8.20117e-11	1.08069e-09
Cpr50Ca	49.4642	9.07131	1.39858	6.4861	8.80888e-11	1.15909e-09
Naam	465.847	-2.31324	0.357208	-6.47591	9.42453e-11	1.2383e-09
NaCP60E	173.329	-2.69015	0.415425	-6.47566	9.44001e-11	1.23854e-09
CG10077	2130.63	-2.92268	0.45144	-6.47413	9.53573e-11	1.24929e-09
Hydr1	35.3631	-4.24856	0.65779	-6.45884	1.05509e-10	1.38029e-09
yellow-f2	67.6238	-3.2558	0.504459	-6.45405	1.08903e-10	1.42265e-09
CG13285	38.3857	-7.58279	1.17507	-6.45303	1.09636e-10	1.43015e-09
Gr64f	57.0852	-9.46013	1.46794	-6.44448	1.15995e-10	1.51094e-09
CG14507	31.2866	5.07524	0.787631	6.44367	1.16619e-10	1.51688e-09
CG32104	280.993	-2.47685	0.384916	-6.4348	1.23639e-10	1.60589e-09
CG17271	270.047	2.06833	0.322378	6.41586	1.40032e-10	1.81621e-09
CG31777	35.8405	4.12156	0.642892	6.41097	1.44597e-10	1.87274e-09
CG9360	300.098	-2.52672	0.394895	-6.39845	1.5696e-10	2.02996e-09
Pvf1	31.4052	-4.62579	0.723138	-6.39683	1.58637e-10	2.04873e-09
Vha100-2	193.184	-2.41212	0.377736	-6.38575	1.70563e-10	2.19961e-09
Ir92a	31.9294	-6.62023	1.03684	-6.38499	1.71414e-10	2.20744e-09
ppl	121.609	-2.57662	0.403728	-6.38206	1.74717e-10	2.24679e-09
crc	500.1	-2.3848	0.37405	-6.37562	1.82228e-10	2.34005e-09
Tpr2	311.782	2.50066	0.393129	6.3609	2.00572e-10	2.57198e-09
Zip48C	171.088	-2.22317	0.349554	-6.36	2.01748e-10	2.5834e-09
CG3257	325.7	-2.20731	0.34784	-6.34576	2.21323e-10	2.83006e-09
CG13659	33.2355	-7.16915	1.13535	-6.3145	2.71043e-10	3.46095e-09
AdSS	849.185	-2.85835	0.453462	-6.30339	2.91209e-10	3.71323e-09
pgant2	182.724	2.6857	0.426283	6.30028	2.97112e-10	3.78316e-09
CG9194	25.4575	5.19984	0.825792	6.29679	3.03877e-10	3.86388e-09
lectin-46Cb	33.9553	-4.39168	0.699334	-6.2798	3.39011e-10	4.30459e-09
Men	60.9896	-3.2475	0.517914	-6.27034	3.60251e-10	4.56789e-09
Picot	41.6058	-3.76313	0.600222	-6.26957	3.62057e-10	4.58437e-09
CG43646	46.8728	-3.61981	0.577429	-6.26884	3.63758e-10	4.59949e-09
CG6280	151.782	6.28425	1.00341	6.26289	3.77908e-10	4.77175e-09
CG6583	556.367	1.95107	0.312001	6.25341	4.01587e-10	5.06369e-09
CG5037	249.765	-2.18797	0.349951	-6.2522	4.04701e-10	5.09586e-09
CG43222	36.2088	-7.54764	1.2076	-6.25013	4.10119e-10	5.15692e-09
Calx	45.5767	-4.28805	0.688197	-6.23084	4.63935e-10	5.82554e-09
Tspo	103.9	-2.69236	0.432985	-6.21814	5.03073e-10	6.30824e-09
CG14367	432.21	-2.22214	0.357988	-6.20732	5.38957e-10	6.74888e-09
CG31075	184.116	-2.59144	0.41782	-6.20229	5.56486e-10	6.95876e-09
GstE3	438.804	-2.45291	0.395976	-6.19458	5.84402e-10	7.29778e-09
CG1299	41.7642	-5.83213	0.941983	-6.19134	5.96567e-10	7.43944e-09
CG1665	228.236	2.35155	0.379891	6.19006	6.01396e-10	7.48936e-09
CG34115	43.7463	8.20457	1.32596	6.18763	6.10773e-10	7.5957e-09
insc	50.4575	-3.56398	0.576075	-6.18665	6.14553e-10	7.63225e-09
Cpr97Ea	872.713	4.50855	0.729499	6.18034	6.3964e-10	7.93293e-09
ITP	364.967	-2.16102	0.349883	-6.17642	6.55732e-10	8.12141e-09
CG11529	26.9868	-5.33513	0.865729	-6.16258	7.15675e-10	8.85172e-09
aralar1	31.081	-7.20197	1.16886	-6.16154	7.20419e-10	8.89826e-09
dl	25.1356	-5.27497	0.856676	-6.15749	7.39072e-10	9.11623e-09
bond	39.3929	-8.41599	1.36789	-6.15251	7.62641e-10	9.39416e-09
corn	41.648	3.41144	0.554602	6.15116	7.6919e-10	9.46198e-09
CG6412	313.608	-2.08259	0.339135	-6.14088	8.20634e-10	1.00811e-08
Ir75d	28.0014	-6.43014	1.04743	-6.13894	8.30715e-10	1.01912e-08
pwn	34.3449	7.79428	1.27041	6.13523	8.50371e-10	1.04182e-08
CG5890	123.029	-2.72924	0.445353	-6.12825	8.88495e-10	1.08568e-08
stl	25.7374	7.0312	1.14734	6.12824	8.88567e-10	1.08568e-08
Wnt5	42.2157	4.20438	0.686261	6.12651	8.98266e-10	1.09605e-08
Gclc	56.4777	-3.10361	0.507279	-6.11816	9.46643e-10	1.15353e-08
CG5079	36.5947	-8.48683	1.3887	-6.11135	9.87903e-10	1.20219e-08
ergic53	323.732	2.57974	0.422318	6.10851	1.00564e-09	1.22213e-08
CG42675	51.9266	-3.23969	0.53064	-6.10525	1.02641e-09	1.24571e-08
CG4615	195.422	-2.17311	0.356494	-6.09578	1.08908e-09	1.32e-08
DAAM	22.8707	5.25507	0.86251	6.09277	1.10976e-09	1.34326e-08
Map205	425.638	2.52072	0.413814	6.09144	1.11896e-09	1.3526e-08
Vmat	29.7786	-7.09433	1.16519	-6.08854	1.13943e-09	1.3755e-08
Lac	2702.31	1.73514	0.285101	6.08606	1.15723e-09	1.39514e-08
Cyp317a1	29.169	-7.08047	1.16469	-6.07928	1.20723e-09	1.45349e-08
CHKov2	176.774	-2.96968	0.489341	-6.06873	1.28926e-09	1.54914e-08
CG10933	334.612	2.54258	0.418971	6.06863	1.2901e-09	1.54914e-08
Rab3	635.741	-1.96079	0.323217	-6.06648	1.30748e-09	1.56793e-08
tkv	404.001	2.09663	0.345642	6.0659	1.31215e-09	1.57146e-08
RnrS	480.191	-3.00357	0.495683	-6.05946	1.36577e-09	1.63351e-08
igl	141.001	-2.5431	0.419768	-6.05835	1.37527e-09	1.64271e-08
Or85a	43.6751	-9.27077	1.53157	-6.05313	1.42059e-09	1.69461e-08
mus205	155.081	-2.36088	0.391022	-6.03772	1.56303e-09	1.86208e-08
noe	32.3057	-3.94487	0.653571	-6.03587	1.58104e-09	1.88033e-08
CG3880	114.512	5.21739	0.864418	6.03573	1.5825e-09	1.88033e-08
vih	589.841	1.83965	0.305149	6.0287	1.65287e-09	1.96138e-08
CG30118	104.99	-2.63001	0.436627	-6.02347	1.70713e-09	2.02312e-08
CG30076	26.0486	6.78387	1.1271	6.01885	1.75658e-09	2.079e-08
Mmp2	92.3964	2.96931	0.493422	6.01779	1.76815e-09	2.08997e-08
TwdlE	1938.07	4.71593	0.783875	6.01617	1.78587e-09	2.10816e-08
Ir84a	28.7874	-7.17495	1.19272	-6.01564	1.79177e-09	2.11238e-08
Or43a	42.1446	-9.22167	1.53426	-6.01048	1.84969e-09	2.17783e-08
ppk26	28.3289	-6.2303	1.03705	-6.00772	1.88149e-09	2.2124e-08
TwdlV	40.7807	6.58159	1.09595	6.00535	1.90917e-09	2.23973e-08
CG4115	188.946	4.5943	0.765039	6.00531	1.90967e-09	2.23973e-08
CG17278	425.179	-2.3015	0.383303	-6.0044	1.92043e-09	2.24943e-08
nwk	24.814	-5.33857	0.890364	-5.99594	2.02306e-09	2.36659e-08
Myo61F	30.9908	6.27594	1.04704	5.99401	2.04729e-09	2.39185e-08
CG6329	442.449	-2.27048	0.378918	-5.99202	2.07245e-09	2.41813e-08
osp	42.4283	3.20211	0.535846	5.97581	2.28952e-09	2.66796e-08
CG11425	26.2798	-6.27747	1.05078	-5.97413	2.31328e-09	2.6922e-08
sel	346.344	1.96358	0.328909	5.96997	2.37292e-09	2.75806e-08
NetB	193.455	2.35485	0.395005	5.96159	2.49801e-09	2.89974e-08
Mctp	54.397	-3.11565	0.523015	-5.9571	2.56757e-09	2.97668e-08
CG7759	41.6871	3.38247	0.568127	5.95372	2.62112e-09	3.03487e-08
Pal1	90.1139	2.58052	0.433468	5.95319	2.62971e-09	3.04094e-08
Cht5	93.9398	3.32063	0.558215	5.94866	2.7035e-09	3.12229e-08
CG14223	97.0912	3.30739	0.556045	5.94807	2.71322e-09	3.12953e-08
CG8192	74.1449	3.59259	0.604402	5.94403	2.78093e-09	3.20354e-08
CG6398	61.1814	3.33579	0.56151	5.94074	2.83736e-09	3.26167e-08
CG10560	308.333	-7.57062	1.27437	-5.94067	2.83858e-09	3.26167e-08
Desat1	429.587	-3.42571	0.576751	-5.93966	2.8562e-09	3.27776e-08
CG43729	158.757	-2.42609	0.408861	-5.93377	2.96055e-09	3.39322e-08
E(spl)mdelta-HLH	199.224	3.81677	0.644329	5.92364	3.14896e-09	3.6046e-08
CG43795	37.7157	-3.51954	0.594392	-5.92125	3.19502e-09	3.65272e-08
Or67b	26.6803	-4.60515	0.777912	-5.91988	3.22168e-09	3.67856e-08
CG9631	35.1962	-8.73471	1.47595	-5.91804	3.2581e-09	3.71546e-08
GstE2	23.4638	-5.59317	0.947874	-5.90075	3.61852e-09	4.12129e-08
CR44298	25.0504	-5.5867	0.946937	-5.89976	3.64026e-09	4.14085e-08
kek1	740.815	2.5466	0.431769	5.89806	3.67791e-09	4.17844e-08
CG9522	20.9117	5.12287	0.869456	5.89204	3.81465e-09	4.32836e-08
CG7369	587.151	1.80941	0.307243	5.88918	3.88122e-09	4.39839e-08
CG14110	23.0046	6.68036	1.1353	5.88422	3.99942e-09	4.52668e-08
FANCI	208.295	-4.07643	0.693488	-5.87816	4.14863e-09	4.68971e-08
IM23	113.342	-2.70246	0.460394	-5.8699	4.36065e-09	4.92324e-08
GlyP	96.4935	-2.99981	0.511345	-5.86651	4.45062e-09	5.01857e-08
Cyp28c1	36.6692	-9.04366	1.54209	-5.86453	4.50407e-09	5.07254e-08
CG9876	99.6439	2.7942	0.476505	5.86395	4.51973e-09	5.08386e-08
CG5886	264.089	2.18655	0.372954	5.86278	4.55182e-09	5.11361e-08
Ptpmeg2	64.0926	2.71647	0.463741	5.85773	4.69228e-09	5.26488e-08
CG31469	28.5535	-4.95429	0.845873	-5.85702	4.71251e-09	5.28104e-08
CG7054	213.131	-2.29071	0.391288	-5.85428	4.79094e-09	5.36231e-08
Traf4	177.117	2.50593	0.428135	5.85312	4.82438e-09	5.38391e-08
CR44024	524.855	-2.94775	0.503624	-5.85307	4.82595e-09	5.38391e-08
PMCA	68.4289	-2.6067	0.445361	-5.85299	4.82806e-09	5.38391e-08
CG41284	283.126	2.58134	0.441156	5.85131	4.87731e-09	5.43214e-08
Cyp12b2	120.98	-2.58293	0.441646	-5.84843	4.96242e-09	5.51669e-08
CR44029	242.808	-2.40942	0.411985	-5.84833	4.96539e-09	5.51669e-08
CG9411	66.3057	5.18658	0.887231	5.84581	5.0412e-09	5.59407e-08
Sema-2a	143.426	3.05044	0.521978	5.844	5.09606e-09	5.64803e-08
Egfr	281.564	1.97382	0.33781	5.84297	5.12784e-09	5.67632e-08
elm	34.6979	-3.67948	0.63028	-5.83784	5.28807e-09	5.84654e-08
Nep4	32.0451	-4.25769	0.729569	-5.8359	5.35022e-09	5.90805e-08
CG7601	141.06	-2.30196	0.395451	-5.82111	5.84592e-09	6.44758e-08
Sema-2b	446.303	2.55496	0.439997	5.80678	6.36869e-09	7.01562e-08
CG12420	23.3775	4.29811	0.740452	5.80471	6.44789e-09	7.09424e-08
CG32333	108.296	-2.98722	0.514724	-5.80354	6.49293e-09	7.13514e-08
trol	68.1483	-3.09523	0.533536	-5.80136	6.57792e-09	7.2092e-08
CG13675	25.4002	8.07007	1.39107	5.80133	6.57906e-09	7.2092e-08
HIP	1597.15	1.714	0.295456	5.8012	6.58418e-09	7.2092e-08
CG9336	1063.41	-2.26447	0.391065	-5.79054	7.01612e-09	7.67288e-08
CG14661	34.1708	-8.95292	1.54622	-5.79021	7.02978e-09	7.67855e-08
CG3625	235.726	-3.08373	0.533436	-5.78089	7.4308e-09	8.10395e-08
Cyp9b2	192.767	-2.33511	0.403946	-5.78074	7.43711e-09	8.10395e-08
CG11453	33.805	-8.93522	1.54759	-5.77362	7.75863e-09	8.44415e-08
CG11854	23.9988	-5.83484	1.01126	-5.76987	7.93331e-09	8.62391e-08
Ir41a	27.7532	-4.57574	0.793254	-5.76832	8.00642e-09	8.69296e-08
CenB1A	206.374	2.17085	0.376421	5.76706	8.06653e-09	8.74775e-08
Ugt86De	33.5326	-8.92489	1.5481	-5.76506	8.16272e-09	8.84148e-08
CG18549	258.528	-1.88491	0.326976	-5.76468	8.18137e-09	8.85111e-08
CG1718	54.1851	-2.95765	0.513267	-5.7624	8.29281e-09	8.95534e-08
Cirl	77.8825	3.16218	0.548771	5.7623	8.29747e-09	8.95534e-08
CG31321	24.2134	-5.95532	1.03367	-5.76132	8.34585e-09	8.99685e-08
CG43658	223.782	2.20416	0.382682	5.75978	8.42254e-09	9.06593e-08
Prestin	222.838	-2.49417	0.433043	-5.75963	8.42993e-09	9.06593e-08
CG2767	1108.8	1.99175	0.345843	5.75912	8.45524e-09	9.08237e-08
CG5946	27.2664	-4.72418	0.820439	-5.75811	8.50589e-09	9.12596e-08
KCNQ	32.0017	-3.97453	0.690358	-5.7572	8.55211e-09	9.16471e-08
Gs2	28.4785	-8.25978	1.43509	-5.7556	8.63342e-09	9.24092e-08
CG42392	22.8944	-6.66841	1.15916	-5.75278	8.77873e-09	9.38537e-08
CG32036	34.8685	4.28658	0.745571	5.74938	8.95698e-09	9.56466e-08
Rm62	187.726	-2.24461	0.390499	-5.74807	9.02701e-09	9.6281e-08
CG14105	25.1405	-4.3028	0.749185	-5.74331	9.28413e-09	9.89071e-08
CG34205	28.7094	4.31061	0.750766	5.74161	9.37784e-09	9.97882e-08
CG11368	32.1477	-8.02957	1.39903	-5.73937	9.50309e-09	1.01002e-07
CG11367	89.189	2.48948	0.433805	5.73871	9.53999e-09	1.01276e-07
Rbp6	150.077	-2.25078	0.392306	-5.73731	9.61933e-09	1.01999e-07
plx	37.6404	-3.31914	0.579236	-5.7302	1.00311e-08	1.0624e-07
CG17279	30.8938	-8.63565	1.50745	-5.72864	1.01237e-08	1.07096e-07
CG3556	912.256	-2.34864	0.41044	-5.72226	1.05118e-08	1.11072e-07
Ets98B	174.056	2.46196	0.430567	5.71795	1.07816e-08	1.13791e-07
haf	21.7931	5.90177	1.03446	5.70519	1.16212e-08	1.22509e-07
CG8492	26.1274	-7.56831	1.32676	-5.70437	1.16773e-08	1.22958e-07
CG18507	113.271	-2.22912	0.390847	-5.70332	1.17497e-08	1.23576e-07
Cad88C	165.075	2.79878	0.490901	5.70131	1.18888e-08	1.24895e-07
rdx	778.567	1.68034	0.29487	5.69859	1.20803e-08	1.2676e-07
Cont	4568.48	1.79376	0.314916	5.69599	1.22656e-08	1.28555e-07
Nedd4	95.8614	-2.67504	0.469788	-5.69415	1.2399e-08	1.29803e-07
hgo	28.4889	-8.3735	1.47189	-5.68893	1.27841e-08	1.3368e-07
CG17843	284.189	-3.47829	0.612073	-5.68279	1.32512e-08	1.38405e-07
Tsp	38.3677	3.08881	0.543755	5.68052	1.34282e-08	1.40092e-07
Drice	517.212	1.74754	0.307911	5.67547	1.38312e-08	1.44131e-07
sinu	1415.02	1.99887	0.352308	5.67364	1.39798e-08	1.45512e-07
Cbp53E	218.02	-2.99602	0.528202	-5.67212	1.41037e-08	1.46633e-07
CG14044	26.8631	-3.78184	0.667712	-5.66387	1.47992e-08	1.53688e-07
CG32170	43.9392	-2.95832	0.522433	-5.66258	1.49115e-08	1.54677e-07
Rcd6	39.7452	3.85874	0.681991	5.65804	1.5311e-08	1.5864e-07
Efr	64.0091	-2.77251	0.490031	-5.65781	1.53314e-08	1.58669e-07
pyd3	87.6818	-2.62623	0.464337	-5.65586	1.55065e-08	1.60298e-07
Mst36Fa	21.2707	-4.59629	0.813637	-5.64906	1.61325e-08	1.6658e-07
CG7149	35.3741	-3.46679	0.613936	-5.64683	1.63434e-08	1.68566e-07
Cyp305a1	24.3521	-4.26899	0.756148	-5.6457	1.6451e-08	1.69482e-07
Ho	183.761	-2.22292	0.393888	-5.64355	1.6658e-08	1.7142e-07
fa2h	23.6794	-4.44462	0.787658	-5.64283	1.67275e-08	1.71941e-07
Obp49a	29.011	-4.39333	0.778715	-5.64176	1.68319e-08	1.72818e-07
Os-C	29.7291	-8.77056	1.55514	-5.63973	1.70316e-08	1.74671e-07
CG33099	35.3282	3.96187	0.703621	5.63069	1.79492e-08	1.83744e-07
CG42450	249.76	-2.08291	0.369925	-5.63061	1.79569e-08	1.83744e-07
CR45517	30.2364	-6.18977	1.09983	-5.62791	1.82405e-08	1.86435e-07
CG7772	152.383	-2.10091	0.373464	-5.62545	1.85026e-08	1.88902e-07
trio	48.5644	-2.81001	0.499711	-5.62328	1.87369e-08	1.91079e-07
CG17121	545.64	2.91323	0.518835	5.61494	1.96626e-08	2.00294e-07
CG42269	24.7481	-3.88062	0.691465	-5.61217	1.99803e-08	2.03301e-07
ST6Gal	27.1318	-8.47976	1.51102	-5.61193	2.00081e-08	2.03356e-07
CG30345	67.043	-2.71907	0.484539	-5.61166	2.004e-08	2.03452e-07
Cyp6g2	34.5189	-7.90963	1.40984	-5.61029	2.01986e-08	2.04833e-07
PPO2	150.396	-6.12015	1.09107	-5.60929	2.03156e-08	2.05789e-07
tmod	466.053	1.79061	0.319661	5.6016	2.12382e-08	2.14894e-07
Dak1	323.439	-2.12569	0.379494	-5.60138	2.12655e-08	2.14931e-07
opa	84.4531	4.57062	0.816884	5.59519	2.20384e-08	2.22495e-07
CG31370	32.3753	-7.46549	1.33446	-5.59439	2.21404e-08	2.23276e-07
CR45514	21.2295	7.87101	1.40755	5.59201	2.24458e-08	2.26104e-07
DIP-epsilon	40.1109	4.76298	0.85296	5.58406	2.34967e-08	2.36427e-07
CG31115	26.0763	-4.39498	0.788228	-5.57577	2.46436e-08	2.47693e-07
CG9698	18.6566	6.48226	1.1642	5.56799	2.57692e-08	2.58719e-07
CG16786	43.9059	3.08201	0.554616	5.55702	2.74426e-08	2.75215e-07
CG17754	117.183	2.82521	0.508529	5.55565	2.76576e-08	2.77065e-07
CG17450	93.9643	2.37564	0.427996	5.55061	2.84674e-08	2.84862e-07
CR46041	21.314	-4.75818	0.857288	-5.55027	2.85233e-08	2.85107e-07
mew	267.295	2.48716	0.448212	5.54907	2.87193e-08	2.86751e-07
CG31326	22.0839	-6.68678	1.20573	-5.54583	2.92559e-08	2.91787e-07
CG12206	37.9333	6.84711	1.23526	5.54307	2.97219e-08	2.96109e-07
CG15117	31.3843	3.29989	0.59562	5.54026	3.02031e-08	3.00572e-07
CG15309	25.1462	3.99751	0.722168	5.53543	3.10465e-08	3.08514e-07
Listericin	43.9874	-6.27909	1.13437	-5.5353	3.10692e-08	3.08514e-07
CG8213	21.1828	8.15602	1.47397	5.53335	3.14164e-08	3.11621e-07
CG17564	35.3165	3.7604	0.679653	5.53282	3.15126e-08	3.12233e-07
CG13065	21.9244	8.35962	1.51133	5.53131	3.17851e-08	3.14589e-07
CG5973	35.9358	-4.33629	0.784352	-5.5285	3.22983e-08	3.1932e-07
CG13001	199.357	2.01553	0.364658	5.52718	3.25412e-08	3.21371e-07
CG3823	157.923	2.75443	0.498605	5.52427	3.3085e-08	3.26386e-07
CG30022	169.417	-1.97821	0.358506	-5.51792	3.4304e-08	3.37839e-07
CG13875	32.4273	3.37056	0.610848	5.51783	3.43205e-08	3.37839e-07
CG3534	197.124	1.8555	0.336633	5.51195	3.5489e-08	3.48962e-07
Sod3	51.9717	-2.9127	0.528546	-5.51078	3.57242e-08	3.50894e-07
CG14961	67.0864	-4.13474	0.750534	-5.50907	3.60737e-08	3.53944e-07
CG9416	41.1192	3.2322	0.586793	5.50824	3.62432e-08	3.55223e-07
CG9149	642.456	3.50738	0.636803	5.50779	3.6336e-08	3.55748e-07
CG7737	17.4831	5.233	0.95029	5.50675	3.65528e-08	3.57484e-07
CG14694	57.7309	-3.22445	0.585852	-5.50387	3.7154e-08	3.62972e-07
CG12926	24.2975	-3.84501	0.698814	-5.50218	3.75117e-08	3.66073e-07
CG31195	1703.58	1.63097	0.296886	5.49359	3.9385e-08	3.8394e-07
CG5038	103.222	2.13571	0.389175	5.48779	4.07003e-08	3.96336e-07
Or19b	75.4364	-3.27591	0.599122	-5.46786	4.55496e-08	4.43083e-07
Tudor-SN	81.2962	2.58276	0.473426	5.45547	4.88441e-08	4.7462e-07
CG8311	390.074	2.38046	0.436756	5.45033	5.02769e-08	4.88019e-07
CG8172	32.8783	7.13645	1.31036	5.44619	5.14592e-08	4.98962e-07
SK	29.1161	-3.9543	0.726649	-5.44184	5.27339e-08	5.10775e-07
CG16836	20.4061	-6.60826	1.21507	-5.4386	5.37004e-08	5.19582e-07
Ef1alpha48D	3179.2	1.61277	0.296807	5.43372	5.51915e-08	5.33439e-07
l(1)G0156	495.479	-2.29652	0.42291	-5.43029	5.62639e-08	5.43225e-07
Sp212	28.642	-4.73891	0.873174	-5.42722	5.72373e-08	5.51873e-07
ko	60.739	2.66737	0.491492	5.42709	5.72813e-08	5.51873e-07
CG14274	271.128	-2.05704	0.379156	-5.4253	5.78557e-08	5.56815e-07
CG9095	16.1412	5.6914	1.0499	5.42088	5.93054e-08	5.70162e-07
grk	57.331	3.07947	0.569024	5.41185	6.23779e-08	5.99066e-07
Obp83ef	24.8496	7.57752	1.40033	5.41124	6.25915e-08	6.00481e-07
CG42656	22.5795	-8.22644	1.52226	-5.40411	6.51324e-08	6.24197e-07
CG15071	47.8924	3.04685	0.564151	5.40077	6.63558e-08	6.3525e-07
CG13272	18.7887	7.7563	1.43638	5.39989	6.66811e-08	6.37691e-07
Eno	168.424	-2.47313	0.45815	-5.39807	6.7362e-08	6.43524e-07
CG33284	19.5764	8.20211	1.51976	5.397	6.77657e-08	6.46698e-07
ato	181.509	5.49449	1.01882	5.39302	6.92846e-08	6.60499e-07
CG31809	22.5498	-5.15297	0.956139	-5.38935	7.07117e-08	6.73395e-07
2016-09-01	870.041	1.68838	0.31335	5.38815	7.11871e-08	6.77212e-07
Cht2	115.919	2.72557	0.50589	5.38766	7.13814e-08	6.78348e-07
CG17732	20.0257	-4.45163	0.827602	-5.37895	7.49218e-08	7.11247e-07
Cyp28d1	81.4759	-2.56299	0.476567	-5.37803	7.53054e-08	7.14141e-07
CG8503	24.0395	3.78206	0.703497	5.37609	7.612e-08	7.21111e-07
CG42649	22.0406	-8.19303	1.52574	-5.36988	7.87908e-08	7.45184e-07
Mcr	3589.3	1.8024	0.335655	5.3698	7.88254e-08	7.45184e-07
pgant5	188.477	2.99903	0.558969	5.36528	8.08225e-08	7.63268e-07
CG9555	21.7466	-8.17535	1.52475	-5.36176	8.24152e-08	7.77499e-07
CG17751	19.4282	-6.67311	1.24757	-5.34888	8.8501e-08	8.34043e-07
SPoCk	1089.99	-1.7951	0.335649	-5.34813	8.88671e-08	8.36625e-07
CG5745	270.183	-2.04495	0.382489	-5.34642	8.97093e-08	8.43677e-07
Cubn	174.159	1.83562	0.343743	5.34008	9.29047e-08	8.72822e-07
CG8312	275.611	-2.05671	0.38542	-5.33629	9.48669e-08	8.90334e-07
CG7747	159.137	1.84532	0.345865	5.33537	9.53506e-08	8.93949e-07
CG14118	18.622	4.23905	0.795856	5.3264	1.00177e-07	9.38229e-07
cry	245.541	-2.92728	0.549678	-5.32544	1.00709e-07	9.42235e-07
boi	36.2327	6.01282	1.13245	5.30957	1.09886e-07	1.02704e-06
CG31337	32.9816	6.68932	1.26067	5.30617	1.11953e-07	1.04528e-06
CG44247	111.032	-2.25622	0.425426	-5.30343	1.13645e-07	1.05999e-06
Mf	32.293	-6.0521	1.14216	-5.29884	1.16542e-07	1.08589e-06
arr	740.2	1.58642	0.299424	5.29824	1.16923e-07	1.08832e-06
CG13658	17.9752	-5.72535	1.08075	-5.29759	1.17343e-07	1.09111e-06
spz3	229.563	-2.09544	0.396018	-5.29129	1.21456e-07	1.1282e-06
SsRbeta	1264.2	2.45346	0.463734	5.29066	1.21872e-07	1.13044e-06
CG15628	220.743	-2.43829	0.460876	-5.29055	1.21947e-07	1.13044e-06
Or65c	18.8564	-6.63565	1.25497	-5.28752	1.23988e-07	1.14819e-06
CG43647	19.2713	-4.77808	0.904169	-5.2845	1.26046e-07	1.16605e-06
CG2064	230.685	-1.74717	0.33076	-5.2823	1.2757e-07	1.17895e-06
Pfk	97.1777	-2.25846	0.427621	-5.28146	1.28162e-07	1.18321e-06
Mst36Fb	18.0811	-5.45857	1.03377	-5.28025	1.29006e-07	1.18979e-06
CG3857	171.633	-2.16269	0.409796	-5.27748	1.3097e-07	1.20668e-06
CG5335	26.6423	-3.4485	0.653887	-5.27385	1.33591e-07	1.22958e-06
CG5002	18.7331	-5.26676	0.998833	-5.27292	1.34273e-07	1.23461e-06
Ir62a	32.1141	-3.14119	0.59613	-5.2693	1.36942e-07	1.25787e-06
CG32365	87.6047	2.82891	0.537224	5.2658	1.39582e-07	1.28082e-06
Cpr49Ae	284.751	2.18451	0.41521	5.26121	1.43111e-07	1.31188e-06
Ssb-c31a	236.08	-2.26504	0.430751	-5.25836	1.45348e-07	1.33103e-06
Rab9	97.7129	-2.28967	0.435613	-5.25621	1.47057e-07	1.34532e-06
Obp18a	18.1412	-5.56656	1.05934	-5.25475	1.48224e-07	1.35464e-06
CG17974	18.9914	-6.6307	1.26357	-5.24761	1.54086e-07	1.40679e-06
vri	57.7431	2.74065	0.522362	5.24665	1.54893e-07	1.41274e-06
Or23a	17.5345	-5.74377	1.09497	-5.24558	1.55791e-07	1.4195e-06
CG13455	23.1861	-3.89575	0.74327	-5.24136	1.59395e-07	1.45088e-06
alphaTub84B	17609.6	2.30249	0.439393	5.24015	1.60442e-07	1.45894e-06
CAP	186.953	-2.01778	0.385123	-5.23931	1.61177e-07	1.46416e-06
CG43095	19.6457	-4.37569	0.835325	-5.2383	1.62058e-07	1.47069e-06
CG5493	15.8817	7.60221	1.45249	5.23391	1.65965e-07	1.50464e-06
CG14431	27.8061	3.3201	0.634621	5.23164	1.68016e-07	1.52172e-06
CG15765	93.9483	-2.37405	0.454048	-5.22863	1.70769e-07	1.5451e-06
lobo	27.9572	4.74356	0.907765	5.22554	1.73651e-07	1.56961e-06
CG15515	24.8509	-4.58799	0.878099	-5.22491	1.74237e-07	1.57334e-06
CG14142	20.4734	-8.26685	1.583	-5.22226	1.76751e-07	1.59445e-06
rut	16.7941	-6.29613	1.20607	-5.22036	1.78579e-07	1.60934e-06
Tgi	184.96	2.47804	0.474924	5.21777	1.81089e-07	1.63034e-06
cold	178.823	2.02594	0.388649	5.21277	1.86039e-07	1.67325e-06
Gpdh	20.3942	-4.01394	0.770221	-5.21142	1.87403e-07	1.68384e-06
CG8089	59.8963	2.95778	0.567683	5.21026	1.88572e-07	1.69266e-06
sls	120.525	2.56034	0.49143	5.20998	1.88863e-07	1.6936e-06
Buffy	44.4244	-2.88104	0.553198	-5.20797	1.90913e-07	1.71029e-06
Sb	44.0595	4.18607	0.804046	5.20625	1.92691e-07	1.72452e-06
CG15546	21.6023	-4.23146	0.81372	-5.20014	1.99138e-07	1.78046e-06
CG31637	51.7367	2.57437	0.495931	5.19098	2.09185e-07	1.86845e-06
RpS27A	10704.4	1.45058	0.279615	5.18778	2.12821e-07	1.89905e-06
CG15822	18.9105	5.78262	1.11632	5.18006	2.21812e-07	1.97733e-06
beat-VII	91.6844	-2.36693	0.457032	-5.17893	2.23167e-07	1.98746e-06
CG4500	26.0574	4.38737	0.847471	5.17701	2.25465e-07	2.00595e-06
CG43220	28.2757	-3.71403	0.717658	-5.17521	2.27653e-07	2.02344e-06
CG9917	163.649	-2.33992	0.452272	-5.17371	2.29494e-07	2.0378e-06
CG31345	78.74	-2.59495	0.50162	-5.17313	2.30201e-07	2.04207e-06
Cpr47Ee	17.2102	-5.90338	1.14309	-5.16441	2.41201e-07	2.13756e-06
CG3505	48.8151	-4.28046	0.829535	-5.16007	2.46857e-07	2.18555e-06
Hmt-1	318.135	-1.68275	0.326379	-5.15581	2.52531e-07	2.23361e-06
CG12858	143.156	-2.16822	0.420708	-5.15375	2.55331e-07	2.25617e-06
Mip	16.1833	7.70929	1.49652	5.15146	2.5846e-07	2.2816e-06
CG42329	17.8872	-7.6399	1.48437	-5.1469	2.64832e-07	2.33557e-06
CG15065	19.109	-8.16802	1.58945	-5.13889	2.76365e-07	2.43491e-06
CG13727	16.2256	8.12827	1.58468	5.12929	2.90843e-07	2.55999e-06
Or83c	16.6971	-5.60655	1.09309	-5.12907	2.91176e-07	2.56043e-06
CG15597	15.7354	7.52647	1.4682	5.12632	2.95453e-07	2.59552e-06
CG14770	73.5825	3.97421	0.775385	5.12546	2.96809e-07	2.60491e-06
CG17364	27.6913	-3.29243	0.642425	-5.125	2.97537e-07	2.60877e-06
CR44938	25.9785	-3.65201	0.712684	-5.12431	2.98627e-07	2.6158e-06
in	151.061	2.43881	0.476236	5.121	3.03912e-07	2.65952e-06
CG43110	32.4717	-3.42742	0.669574	-5.11881	3.07477e-07	2.68813e-06
Cyp4p3	17.3582	-7.77422	1.51978	-5.11537	3.13134e-07	2.73495e-06
CR44442	18.5182	-8.13057	1.59088	-5.11074	3.20906e-07	2.80013e-06
Gycalpha99B	107.61	-2.19635	0.430139	-5.10615	3.28786e-07	2.86613e-06
CG11997	15.1893	7.57336	1.48405	5.10316	3.34031e-07	2.90786e-06
spri	32.0528	3.31178	0.648979	5.10305	3.34215e-07	2.90786e-06
CG13157	14.6386	7.60249	1.49227	5.09459	3.49494e-07	3.03789e-06
CG6696	16.6446	7.24397	1.4221	5.09385	3.50871e-07	3.04693e-06
Nrx-1	62.3595	-2.65776	0.521823	-5.09322	3.52041e-07	3.05417e-06
CG6287	817.655	-1.79543	0.352605	-5.0919	3.54489e-07	3.07246e-06
CG2650	19.5586	-4.28313	0.842254	-5.08531	3.67021e-07	3.17805e-06
Or2a	15.5702	-6.05742	1.1923	-5.08044	3.76558e-07	3.25751e-06
CG9302	493.707	1.61327	0.317612	5.07938	3.78672e-07	3.27268e-06
Cpr56F	17.7999	7.15931	1.4098	5.07826	3.80916e-07	3.28893e-06
CR43870	18.17	-4.25229	0.837721	-5.07602	3.85422e-07	3.32467e-06
CG8066	15.9332	-4.89463	0.964876	-5.07281	3.91982e-07	3.37805e-06
daw	16.5716	-5.33894	1.05307	-5.06987	3.98086e-07	3.42739e-06
PK1-R	17.6492	-8.07348	1.59315	-5.06764	4.02781e-07	3.46453e-06
Or67c	32.7728	-3.04762	0.601561	-5.06619	4.05849e-07	3.48761e-06
Nox	14.5658	6.90607	1.36419	5.06239	4.14024e-07	3.55315e-06
CG10005	48.254	3.54785	0.700839	5.06229	4.14259e-07	3.55315e-06
CG1371	718.486	1.52085	0.300448	5.06195	4.14992e-07	3.55606e-06
Cad74A	18.8138	4.91157	0.970385	5.06146	4.1605e-07	3.56177e-06
CG18130	127.69	-2.05348	0.406039	-5.05735	4.25131e-07	3.63607e-06
CG4752	16.9528	-7.27224	1.44053	-5.04831	4.45745e-07	3.80584e-06
Adk1	27.4826	-3.33624	0.660868	-5.04827	4.4582e-07	3.80584e-06
CR44807	16.1694	-5.78593	1.14665	-5.04594	4.51295e-07	3.84896e-06
mats	149.902	2.18795	0.433998	5.04139	4.62168e-07	3.93799e-06
Blos3	97.9761	2.30185	0.45665	5.04073	4.63751e-07	3.94776e-06
CG42673	143.807	2.16101	0.428825	5.03937	4.67065e-07	3.97224e-06
CR44320	24.7057	-3.39684	0.674347	-5.03722	4.72343e-07	4.01337e-06
CG3301	15.8463	-7.42884	1.47565	-5.0343	4.79596e-07	4.07117e-06
CG10483	40.1543	-2.82085	0.560508	-5.03266	4.83709e-07	4.10225e-06
CG8239	32.8409	2.99059	0.594786	5.02801	4.95606e-07	4.19922e-06
CG12483	17.7787	-8.03911	1.6016	-5.01943	5.18257e-07	4.38703e-06
Scp2	30.9205	-3.35991	0.670323	-5.01237	5.37634e-07	4.54682e-06
MFS3	293.83	2.54593	0.50857	5.00605	5.5559e-07	4.6943e-06
Aldh-III	27.4809	-3.0663	0.612589	-5.00548	5.57241e-07	4.70386e-06
sosie	157.164	-2.02169	0.40396	-5.00467	5.59571e-07	4.71913e-06
nst	386.868	2.85675	0.570945	5.00355	5.6284e-07	4.74229e-06
Efa6	131.243	-2.15753	0.431243	-5.00305	5.64295e-07	4.75014e-06
sprt	576.884	1.53967	0.3078	5.00216	5.66911e-07	4.76745e-06
CG10513	16.5156	-7.9891	1.59718	-5.00199	5.67403e-07	4.76745e-06
tos	68.2702	-2.75663	0.551463	-4.99876	5.77e-07	4.84359e-06
CG9312	27.1306	-6.44822	1.29079	-4.99558	5.86606e-07	4.91967e-06
bsf	587.646	-1.52528	0.305422	-4.99403	5.91326e-07	4.95468e-06
CG8449	185.164	1.69467	0.33978	4.98755	6.11511e-07	5.11907e-06
CG14760	12.9716	7.25531	1.45505	4.98629	6.15499e-07	5.14771e-06
GNBP1	322.835	1.63975	0.32941	4.97784	6.42961e-07	5.37243e-06
CG42369	61.564	3.28347	0.660371	4.97217	6.62089e-07	5.52716e-06
26-29-p	1551.06	1.67688	0.337357	4.97064	6.67334e-07	5.56583e-06
CG14082	51.7761	-2.46012	0.494966	-4.97029	6.68541e-07	5.57076e-06
CG5835	213.717	1.70167	0.342498	4.96841	6.75046e-07	5.61981e-06
CG32262	44.3151	-2.58222	0.519879	-4.96696	6.80123e-07	5.65214e-06
Cpr73D	199.512	1.93229	0.389031	4.96694	6.80176e-07	5.65214e-06
CG5895	50.6821	-2.68276	0.540361	-4.96475	6.87892e-07	5.71101e-06
CG6424	71.8539	-2.32557	0.46865	-4.96226	6.96773e-07	5.77946e-06
CG8641	52.9203	-2.4073	0.485481	-4.95857	7.10121e-07	5.88479e-06
qua	51.0338	2.95246	0.595556	4.95748	7.14152e-07	5.91279e-06
CG43338	13.1873	6.01915	1.21502	4.95397	7.2716e-07	6.01499e-06
CG13893	205.111	-2.03729	0.41195	-4.94547	7.59606e-07	6.27765e-06
rdgBbeta	107.176	-1.90915	0.38611	-4.94458	7.63067e-07	6.30052e-06
CG7016	34.0021	-6.36946	1.28928	-4.94031	7.7997e-07	6.43422e-06
CG2604	15.4123	-5.15003	1.04267	-4.93929	7.84059e-07	6.46207e-06
CG5791	16.6861	-7.07744	1.43392	-4.93572	7.98568e-07	6.57567e-06
betaGlu	223.327	-1.73874	0.352304	-4.93534	8.00113e-07	6.58242e-06
mfrn	499.434	-1.71605	0.347739	-4.93487	8.02032e-07	6.59222e-06
dmGlut	182.4	-2.09714	0.425043	-4.93394	8.05865e-07	6.61773e-06
Trim9	30.9092	3.86237	0.782864	4.93363	8.07138e-07	6.62218e-06
CG4580	31.4739	6.6621	1.35127	4.93025	8.21253e-07	6.7319e-06
lambdaTry	12.9421	6.20039	1.25769	4.92997	8.22418e-07	6.73536e-06
CG11449	20.315	6.25751	1.26951	4.92906	8.26265e-07	6.76076e-06
Cerk	147.079	-2.11898	0.430016	-4.92767	8.32155e-07	6.80281e-06
CG11619	25.7896	-3.61334	0.733703	-4.9248	8.44458e-07	6.89717e-06
SMSr	260.724	1.56971	0.318811	4.92365	8.49469e-07	6.93185e-06
CG3740	111.378	-1.93975	0.394124	-4.92167	8.58091e-07	6.99591e-06
CG30154	26.3884	3.42201	0.696585	4.91256	8.98953e-07	7.32247e-06
CG45186	150.001	1.70687	0.34748	4.91214	9.00884e-07	7.33161e-06
SdhD	557.355	-2.60097	0.529647	-4.91075	9.07275e-07	7.377e-06
CG11073	15.3619	-5.71169	1.16381	-4.90775	9.21255e-07	7.48396e-06
Atpalpha	3235.86	-1.81441	0.369937	-4.90465	9.35953e-07	7.59655e-06
CG33262	14.4031	5.37795	1.09845	4.89595	9.78328e-07	7.93339e-06
LPCAT	547.949	1.56821	0.320544	4.89233	9.96488e-07	8.07342e-06

## Sheet: Table S6
Key for GO terms in S1 Fig
Top 500 Fold Change
Bar Graph
GO Number	GO Term
GO:0022609	multicellular organism adhesion to substrate
GO:0022608	multicellular organism adhesion
GO:0007594	puparial adhesion
GO:0022610	biological adhesion
GO:0007552	metamorphosis
GO:0009617	response to bacterium
GO:0042742	defense response to bacterium
GO:0040003	chitin-based cuticle development
GO:0042335	cuticle development
GO:0048856	anatomical structure development
GO:0044767	single-organism developmental process
GO:0032502	developmental process
GO:0044699	single-organism process
GO:0005576	extracellular region
GO:0030992	intraciliary transport particle B
GO:0005929	cilium
GO:0031012	extracellular matrix
GO:0044421	extracellular region part
GO:0001071	nucleic acid binding transcription factor activity
GO:0003700	transcription factor activity, sequence-specific DNA binding
GO:0005501	retinoid binding
GO:0005198	structural molecule activity
GO:0008010	structural constituent of chitin-based larval cuticle
GO:0005214	structural constituent of chitin-based cuticle
GO:0042302	structural constituent of cuticle
Bubble Chart
GO:0040003	chitin−based cuticle development
GO:0042335	cuticle development
GO:0005214	structural constituent of chitin−based cuticle
GO:0042302	structural constituent of cuticle
GO:0008010	structural constituent of chitin−based larval cuticle
GO:0005198	structural molecule activity
GO:0031012	extracellular matrix
GO:0044421	extracellular region part
GO:0005576	extracellular region
Top 500 p-value
Bar Graph
GO:0022609	multicellular organism adhesion to substrate
GO:0022608	multicellular organism adhesion
GO:0007594	puparial adhesion
GO:0044707	single-multicellular organism process
GO:0022610	biological adhesion
GO:0009887	animal organ morphogenesis
GO:0007167	enzyme linked receptor protein signaling pathway
GO:0007166	cell surface receptor signaling pathway
GO:0007169	transmembrane receptor protein tyrosine kinase signaling pathway
GO:0048646	anatomical structure formation involved in morphogenesis
GO:0001754	eye photoreceptor cell differentiation
GO:0001751	compound eye photoreceptor cell differentiation
GO:0030182	neuron differentiation
GO:0048663	neuron fate commitment
GO:0046530	photoreceptor cell differentiation
GO:0045165	cell fate commitment
GO:0042384
GO:0044782	cilium organization
GO:0007422	peripheral nervous system development
GO:0006040	amino sugar metabolic process
GO:0006030	chitin metabolic process
GO:1901071	glucosamine-containing compound metabolic process
GO:0006022	aminoglycan metabolic process
GO:0048513	animal organ development
GO:0009653	anatomical structure morphogenesis
GO:0048731	system development
GO:0007165	signal transduction
GO:0040003	chitin-based cuticle development
GO:0042335	cuticle development
GO:0030030	cell projection organization
GO:0006928	movement of cell or subcellular component
GO:0048856	anatomical structure development
GO:0044767	single-organism developmental process
GO:0032502	developmental process
GO:0044699	single-organism process
GO:0005576	extracellular region
GO:0030992	intraciliary transport particle B
GO:0005929	cilium
GO:0031012	extracellular matrix
GO:0044421	extracellular region part
GO:0005887	integral component of plasma membrane
GO:0031226	intrinsic component of plasma membrane
GO:0044459	plasma membrane part
GO:0005886	plasma membrane
GO:0001012	RNA polymerase II regulatory region DNA binding
GO:0043565	sequence-specific DNA binding
GO:0001071	nucleic acid binding transcription factor activity
GO:0003700	transcription factor activity, sequence-specific DNA binding
GO:0004713	protein tyrosine kinase activity
GO:0005198	structural molecule activity
GO:0008010	structural constituent of chitin-based larval cuticle
GO:0005214	structural constituent of chitin-based cuticle
GO:0042302	structural constituent of cuticle
Bubble Chart
GO:0048856	anatomical structure development
GO:0032502	developmental process
GO:0040003	chitin−based cuticle development
GO:0042335	cuticle development
GO:0044767	single−organism developmental process
GO:0044699	single−organism process
GO:0048731	system development
GO:0005214	structural constituent of chitin−based cuticle
GO:0042302	structural constituent of cuticle
GO:0008010	structural constituent of chitin−based larval cuticle
GO:0031012	extracellular matrix
GO:0044421	extracellular region part
GO:0005576	extracellular region

## Sheet: Table S7
Key for GO terms in S2 Fig
Top 500 Fold Change
Bar Graph
GO:0040003	chitin-based cuticle development
GO:0042335	cuticle development
GO:0048856	anatomical structure development
GO:0000280	nuclear division
GO:0007052	mitotic spindle organization
GO:0044767	single-organism developmental process
GO:0032502	developmental process
GO:0031012	extracellular matrix
GO:0044421	extracellular region part
GO:0005887	integral component of plasma membrane
GO:0031226	intrinsic component of plasma membrane
GO:0005214	structural constituent of chitin-based cuticle
GO:0042302	structural constituent of cuticle
GO:0008010	structural constituent of chitin-based larval cuticle
GO:0005198	structural molecule activity
Bubble Chart
GO:0040003	chitin−based cuticle development
GO:0042335	cuticle development
GO:0005214	structural constituent of chitin−based cuticle
GO:0042302	structural constituent of cuticle
GO:0008010	structural constituent of chitin−based larval cuticle
GO:0031012	extracellular matrix
Top 500 p-value
Bar Graph
GO:0022402	cell cycle process
GO:0006259	DNA metabolic process
GO:1903047	mitotic cell cycle process
GO:0006260	DNA replication
GO:0007346	regulation of mitotic cell cycle
GO:0051726	regulation of cell cycle
GO:0051276	chromosome organization
GO:1901990	regulation of mitotic cell cycle phase transition
GO:1901987	regulation of cell cycle phase transition
GO:0010564	regulation of cell cycle process
GO:1903046	meiotic cell cycle process
GO:0007088	regulation of mitotic nuclear division
GO:0000280	nuclear division
GO:0048285	organelle fission
GO:0051783	regulation of nuclear division
GO:0098813	nuclear chromosome segregation
GO:0006270	DNA replication initiation
GO:1902099	regulation of metaphase/anaphase transition of cell cycle
GO:0030071	regulation of mitotic metaphase/anaphase transition
GO:0007052	mitotic spindle organization
GO:0006281	DNA repair
GO:0071897	DNA biosynthetic process
GO:0045839	negative regulation of mitotic nuclear division
GO:0051784	negative regulation of nuclear division
GO:0001709	cell fate determination
GO:2000816	negative regulation of mitotic sister chromatid separation
GO:0051985	negative regulation of chromosome segregation
GO:1902299	pre-replicative complex assembly involved in cell cycle DNA replication
GO:1902100	negative regulation of metaphase/anaphase transition of cell cycle
GO:0036388	pre-replicative complex assembly
GO:0006267	pre-replicative complex assembly involved in nuclear cell cycle DNA replication
GO:0045841	negative regulation of mitotic metaphase/anaphase transition
GO:2001251	negative regulation of chromosome organization
GO:0033048	negative regulation of mitotic sister chromatid segregation
GO:0033046	negative regulation of sister chromatid segregation
GO:0007096	regulation of exit from mitosis
GO:0033043	regulation of organelle organization
GO:0040003	chitin-based cuticle development
GO:0042335	cuticle development
GO:0048867	stem cell fate determination
GO:0048856	anatomical structure development
GO:0048523	negative regulation of cellular process
GO:0048731	system development
GO:0044767	single-organism developmental process
GO:0048519	negative regulation of biological process
GO:0032502	developmental process
GO:0010558	negative regulation of macromolecule biosynthetic process
GO:2000113	negative regulation of cellular macromolecule biosynthetic process
GO:0009890	negative regulation of biosynthetic process
GO:0031327	negative regulation of cellular biosynthetic process
GO:0010629	negative regulation of gene expression
GO:0044699	single-organism process
GO:0007552	metamorphosis
GO:0018958	phenol-containing compound metabolic process
GO:0000776	kinetochore
GO:0005876	spindle microtubule
GO:0051233	spindle midzone
GO:0005874	microtubule
GO:0036387	pre-replicative complex
GO:0005656	nuclear pre-replicative complex
GO:0042555	MCM complex
GO:0044430	cytoskeletal part
GO:0005819	spindle
GO:0031012	extracellular matrix
GO:0044421	extracellular region part
GO:0003677	DNA binding
GO:0034061	DNA polymerase activity
GO:0043138	3'-5' DNA helicase activity
GO:0003887	DNA-directed DNA polymerase activity
GO:0032559	adenyl ribonucleotide binding
GO:0030554	adenyl nucleotide binding
GO:0005524	ATP binding
GO:0008010	structural constituent of chitin-based larval cuticle
GO:0097367	carbohydrate derivative binding
GO:0005214	structural constituent of chitin-based cuticle
GO:0042302	structural constituent of cuticle
GO:0001882	nucleoside binding
GO:0032555	purine ribonucleotide binding
GO:0032550	purine ribonucleoside binding
GO:0035639	purine ribonucleoside triphosphate binding
GO:0017076	purine nucleotide binding
GO:0032553	ribonucleotide binding
GO:0032549	ribonucleoside binding
GO:0001883	purine nucleoside binding
GO:0036094	small molecule binding
GO:0016817	hydrolase activity, acting on acid anhydrides
GO:0016818	hydrolase activity, acting on acid anhydrides, in phosphorus-containing anhydrides
GO:0016462	pyrophosphatase activity
GO:0017111	nucleoside-triphosphatase activity
GO:1901265	nucleoside phosphate binding
GO:0000166	nucleotide binding
Bubble Chart
GO:0032502	developmental process
GO:0044767	single−organism developmental process
GO:0040003	chitin−based cuticle development
GO:0042335	cuticle development
GO:0048856	anatomical structure development
GO:0022402	cell cycle process
GO:0005214	structural constituent of chitin−based cuticle
GO:0042302	structural constituent of cuticle
GO:0008010	structural constituent of chitin−based larval cuticle

## Sheet: Table S8
Key for GO terms in S3 Fig
Top 500 Fold Change
Bar Chart
GO:0045455	ecdysteroid metabolic process
GO:0042445	hormone metabolic process
GO:0010817	regulation of hormone levels
GO:0019236	response to pheromone
GO:0019748	secondary metabolic process
GO:0055114	oxidation-reduction process
GO:0050911	detection of chemical stimulus involved in sensory perception of smell
GO:0007608	sensory perception of smell
GO:0050907	detection of chemical stimulus involved in sensory perception
GO:0009593	detection of chemical stimulus
GO:0051606	detection of stimulus
GO:0050906	detection of stimulus involved in sensory perception
GO:0007600	sensory perception
GO:0007606	sensory perception of chemical stimulus
GO:0050896	response to stimulus
GO:0050877	neurological system process
GO:0003008	system process
GO:0005887	integral component of plasma membrane
GO:0031226	intrinsic component of plasma membrane
GO:0005576	extracellular region
GO:0071683	sensory dendrite
GO:0044459	plasma membrane part
GO:0030425	dendrite
GO:0098590	plasma membrane region
GO:0044425	membrane part
GO:0032589	neuron projection membrane
GO:0032590	dendrite membrane
GO:0031256	leading edge membrane
GO:0031253	cell projection membrane
GO:0016021	integral component of membrane
GO:0031224	intrinsic component of membrane
GO:0044463	cell projection part
GO:0097458	neuron part
GO:0016020	membrane
GO:0004175	endopeptidase activity
GO:0004252	serine-type endopeptidase activity
GO:0008236	serine-type peptidase activity
GO:0017171	serine hydrolase activity
GO:0005550	pheromone binding
GO:0016491	oxidoreductase activity
GO:0009055	electron carrier activity
GO:0016705	oxidoreductase activity, acting on paired donors, with incorporation or reduction of molecular oxygen
GO:0022834	ligand-gated channel activity
GO:0015276	ligand-gated ion channel activity
GO:0005506	iron ion binding
GO:0020037	heme binding
GO:0046906	tetrapyrrole binding
GO:0015075	ion transmembrane transporter activity
GO:0022891	substrate-specific transmembrane transporter activity
GO:0022857	transmembrane transporter activity
GO:0004984	olfactory receptor activity
GO:0005549	odorant binding
GO:0004871	signal transducer activity
GO:0022892	substrate-specific transporter activity
GO:0038023	signaling receptor activity
GO:0005215	transporter activity
GO:0004872	receptor activity
GO:0060089	molecular transducer activity
GO:0004888	transmembrane signaling receptor activity
GO:0099600	transmembrane receptor activity
Bubble Chart
GO:0007606	sensory perception of chemical stimulus
GO:0007608	sensory perception of smell
GO:0050911	detection of chemical stimulus involved in sensory perception
GO:0050907	detection of chemical stimulus involved in sensory perception
GO:0009593	detection of chemical stimulus
GO:0050906	detection of stimulus involved in sensory perception
GO:0051606	detection of stimulus
GO:0005549	odorant binding
GO:0004984	olfactory receptor activity
GO:0004872	receptor activity
GO:0060089	molecular transducer activity
GO:0099600	transmembrane receptor activity
GO:0004888	transmembrane signaling receptor activity
GO:0005506	iron ion binding
GO:0038023	signaling receptor activity
GO:0016705	oxidoreductase activity, acting on paired donors, with incorporation or reduction heme binding
GO:0020037	heme binding
GO:0046906	tetrapyrrole binding
GO:0009055	electron carrier activity
GO:0032589	neuron projection membrane
GO:0032590	dendrite membrane
GO:0031256	leading edge membrane
GO:0031253	cell projection membrane
GO:0016021	integral component of membrane
GO:0031224	intrinsic component of membrane
GO:0098590	plasma membrane region
GO:0097458	neuron part
GO:0044459	plasma membrane part
GO:0044425	membrane part
GO:0044463	cell projection part
GO:0016020	membrane
GO:0005576	extracellular region
Top 500 p-value
GO:0005886	plasma membrane
GO:0005887	integral component of plasma membrane
GO:0031226	intrinsic component of plasma membrane
GO:0005576	extracellular region
GO:0044459	plasma membrane part
GO:0098590	plasma membrane region
GO:0044425	membrane part
GO:0043005	neuron projection
GO:0016020	membrane
GO:0016021	integral component of membrane
GO:0031224	intrinsic component of membrane
GO:0097458	neuron part
GO:0031253	cell projection membrane
GO:0044463	cell projection part
GO:0032589	neuron projection membrane
GO:0032590	dendrite membrane
GO:0031256	leading edge membrane
GO:0005550	pheromone binding
GO:0005416	cation:amino acid symporter activity
GO:0016765	transferase activity, transferring alkyl or aryl (other than methyl) groups
GO:0015370	solute:sodium symporter activity
GO:0015294	solute:cation symporter activity
GO:0004364	glutathione transferase activity
GO:0016491	oxidoreductase activity
GO:0015293	symporter activity
GO:0020037	heme binding
GO:0046906	tetrapyrrole binding
GO:0009055	electron carrier activity
GO:0004871	signal transducer activity
GO:0015081	sodium ion transmembrane transporter activity
GO:0016705	oxidoreductase activity, acting on paired donors, with incorporation or reduction of molecular oxygen
GO:0038023	signaling receptor activity
GO:0004872	receptor activity
GO:0060089	molecular transducer activity
GO:0022804	active transmembrane transporter activity
GO:0015291	secondary active transmembrane transporter activity
GO:0005506	iron ion binding
GO:0015077	monovalent inorganic cation transmembrane transporter activity
GO:0004888	transmembrane signaling receptor activity
GO:0046873	metal ion transmembrane transporter activity
GO:0099600	transmembrane receptor activity
GO:0022890	inorganic cation transmembrane transporter activity
GO:0005549	odorant binding
GO:0008324	cation transmembrane transporter activity
GO:0004984	olfactory receptor activity
Bubble Chart
GO:0005549	odorant binding
GO:0004984	olfactory receptor activity
GO:0031224	intrinsic component of membrane
GO:0016021	integral component of membrane
GO:0044459	plasma membrane part
GO:0016020	membrane
GO:0044425	membrane part
GO:0032589	neuron projection membrane
GO:0032590	dendrite membrane
GO:0098590	plasma membrane region
GO:0031256	leading edge membrane
GO:0031253	cell projection membrane
GO:0097458	neuron part

## Sheet: Table S9
OR Expression
Gene Name	3L	p8	p40	Adult
Or67d	0	1.6438	1.55323	9.88135
Or23a	0	0	1.47588	7.68316
Or83c	0	0.950677	1.47588	7.54923
Or19a	5.06466	4.02693	5.71038	9.34958
Or19b	5.18971	3.99378	5.77686	9.3882
Or2a	2.66706	1.6438	0.475883	7.47131
Or43a	0	0	0	8.95443
Or47b	0	0	5.15689	10.317
Or65a	1.36873	0	1.47588	9.86306
Or65b	1.57431	2.11002	0.626633	10.0442
Or65c	0	0	1.55323	8.55154
Or88a	0	0	0.626633	8.7836
Or10a	0.813492	0	5.4954	9.56006
Or42b	1.36873	1.6438	4.72315	11.4689
Or92a	2.22176	2.2535	2.86001	11.8263
Gr21a	0	1.6438	5.89972	9.11092
Gr63a	4.70191	3.57344	4.83178	9.89233
Or59b	1.57431	0.950677	2.55323	11.1293
Or85a	0	0	0	9.00854
Or22a	1.57431	1.95068	3.17536	10.4358
Or22b	0.75421	2.74441	2.5904	11.303
Or85b	0	0	3.3925	10.0743
Or56a	0	1.6438	0.475883	9.49559
Or7a	1.57431	5.09788	5.06693	9.32128
Or47a	6.94533	3.41011	2.16308	9.25804
Or82a	0	2.6438	2.86001	8.90329
Or49b	0.368728	0.950677	3.89014	8.81127
Or67c	0.368728	0.253501	5.29972	9.0141
Or98a	0	0	0.626633	9.28398
Or43b	8.43721	8.28586	8.20428	10.6034
Or9a	2.75421	0.950677	2.55323	9.45354
Or67b	0	1.95068	3.74804	8.28457
Or69a	0.368728	0	0.626633	8.73611
Or49a	0	0	0	3.9096
Or67a	4.48719	3.89566	0	9.51256
Or85f	2.09394	3.15756	5.59076	8.10608
Or13a	0.368728	0	2.89014	9.61499
Ir31a	2.46152	3.03255	3.34978	11.2716
Ir92a	0	0.253501	1.47588	8.52707
Ir41a	4.99374	5.4458	3.86001	7.94252
Or35a	1.57431	0	2.2116	9.60925
Ir75c	0.368728	1.95068	3.16308	9.20628
Ir84a	0.368728	0	0.475883	8.36879
Ir76a	4.98237	5.35161	4.89786	8.9634
Ir75a	0	7.6412	4.36058	11.2885
Ir75b	2.57431	2.6438	4.21207	10.1921
Ir75d	7.15633	6.6438	6.75025	11.2166
Ir76b	2.75421	2.6438	1.55323	12.1512
Orco	28.2903	20.9077	137.307	44362.7

## Sheet: Table S10
Notch State and Expression Status of ORs Across Development
Sensilla subtype	OR	Notch State	3L	p8	p40	Adult	3L_pvalue	P8_pvalue	P40_pvalue
at1	Or67d	On	-	-	-	+	0.771582	0.110001	0.0843776
at2	Or23a	On	-	-	-	+	0.771582	0.771588	0.79558
	Or83c	Off	-	-	-	+	0.771582	0.110001	0.79558
at3	Or2a	Off	+	-	-	+	0.0263114	0.110001	0.79558
	Or19a	On	+	+	+	+	0.0263114	0.00614104	8.73756e-05
	Or19b	On	+	+	+	+	0.0263114	0.00959587	5.67716e-05
	Or43a	On	-	-	-	+	0.771582	0.771588	0.79558
at4	Or47b	Off	-	-	+	+	0.771582	0.771588	0.000669005
	Or88a	On	-	-	-	+	0.771582	0.771588	0.0843776
	Or65a/b/c	On	-	-	-	+	0.771582	0.771588	0.79558
ab1	Or10a/Gr10a	On	-	-	-	+	0.771582	0.771588	0.79558
	Or92a	Off	-	-	+	+	0.0437141	0.771588	0.0396873
	Gr21a/63a	On	-	-	-	+	0.771582	0.771588	0.79558
	Or42b	On	-	-	+	+	0.771582	0.110001	0.00308299
ab2	Or59b	On	-	-	+	+	0.0909051	0.110001	0.0396873
	Or85a	Off	-	-	-	+	0.771582	0.771588	0.79558
ab3	Or22a/b	On	-	+	+	+	0.0909051	0.0262195	0.0153249
	Or85b	Off	-	-	+	+	0.771582	0.771588	0.0105578
ab4	Or7a	On	-	+	+	+	0.0909051	0.00614104	0.00180469
	Or56a	Off	-	-	-	+	0.771582	0.110001	0.79558
ab5	Or47a	On	+	-	+	+	1.16984e-05	0.110001	0.0396873
	Or82a	Off	-	+	+	+	0.771582	0.048511	0.0396873
ab6	Or49b	On	-	-	+	+	0.771582	0.110001	0.00752998
ab7	Or67c	On	-	-	+	+	0.771582	0.771588	0.00234859
	Or98a	Off	-	-	-	+	0.771582	0.771588	0.0843776
ab8	Or9a	On	+	-	+	+	0.0174288	0.110001	0.0396873
	Or43b	Off	+	+	+	+	3.70245e-06	1.29776e-08	0.000135294
ab9	Or67b	Off	-	-	+	+	0.771582	0.110001	0.0105578
	Or69a	On	-	-	-	+	0.771582	0.771588	0.0843776
ab10	Or49a	Off	-	-	-	-	0.771582	0.771588	0.79558
	Or85f	Off	-	+	+	+	0.0909051	0.00614104	0.000418002
	Or67a	On	+	+	-	+	0.00138776	0.0154755	0.79558
ai1	Or13a	Off	-	-	+	+	0.771582	0.771588	0.0234863
ac1	Ir31a	Off	-	-	-	+	0.771582	0.771588	0.79558
	Ir92a	On	-	-	-	+	0.771582	0.771588	0.79558
ac2	Ir41a	On	+	+	-	+	0.00490795	0.00267087	0.79558
ac3	Ir75b	Off	-	-	+	+	0.0909051	0.110001	0.0153249
	Ir75c	Off	-	-	+	+	0.771582	0.110001	0.0153249
	Or35a	On	-	-	+	+	0.0909051	0.771588	0.0234863
ac4	Ir84a	Off	-	-	-	+	0.771582	0.771588	0.79558
	Ir76a	On	-	-	-	+	0.771582	0.771588	0.79558
Non-specific	Ir75d	On	-	-	-	+	0.771582	0.771588	0.79558
	Ir76b	On	+	+	-	+	0.0174288	0.048511	0.0843776
	Ir75a	Off	-	+	+	+	0.771582	2.85541e-13	0.00752998

[truncated: 3 more sheets: Table S11, Table S12, Table S13]
